# Supplementary material for: Applying binary mixed model to predict knee osteoarthritis pain
Source: PLoS One. 2025 Jul 15;20(7):e0325678. doi: 10.1371/journal.pone.0325678 (PMC12262897; doi:10.1371/journal.pone.0325678)
Supplement: OAI Data. — (CSV) [file pone.0325678.s001.csv]

ID	P02HISP	P02RACE	P02SEX	V00COHORT	V99EXIOA	side	P01KPN12	P01HPNR12	P01HPNRIL	P01HPNL12	P01HPNLIL	P01BP30	P01HPR12CV	P01HPL12CV	V00HSPSS	V00HSMSS	V00WOMKP	V00KOOSKP	V00WOMSTF	V00KOOSYM	V00WOMADL	V00WOMTS	P01KSX	P01INJ	P01KSURG	P01ART	P01ARTINJ	P01MEN	P01MENINJ	P01LR	P01HRS	P01HRSR	P01HRSL	V00BONEFX	V00HIPFX	V00SPNFX	V00FALL	V00SMOKE	V00DRNKAMT	V00DRKMORE	V00RX30	V00RX30NUM	V00COMORB	V00CESD	V00RXANALG	V00RXVLCXB	V00RXFLUOR	V00RXCLCTN	V00RXBISPH
1	0	1	1	1	1	1	1	0	A	0	A	1	0	0	52.501127952	59.604147997	1	77.777777778	3	67.857142857	10	14	2	0	0	A	A	A	A	A	0	A	A	1	0	0	0	0	4	1	3	A	0	1	0	0	0	0	0
2	0	1	1	1	1	2	1	0	A	0	A	1	0	0	52.501127952	59.604147997	0	100	0	100	0	0	2	1	1	1	1	1	1	0	0	A	A	1	0	0	0	0	4	1	3	A	0	1	0	0	0	0	0
3	0	1	1	2	1	1	0	1	A	0	A	0	1	0	56.146915884	57.162341115	0	100	0	100	0	0	0	0	0	A	A	A	A	A	0	A	A	0	A	0	0	1	2	1	1	3	0	2	1	0	0	0	0
4	0	1	1	2	1	2	0	1	A	0	A	0	1	0	56.146915884	57.162341115	0	100	0	100	0	0	0	1	1	0	A	1	1	0	0	A	A	0	A	0	0	1	2	1	1	3	0	2	1	0	0	0	0
5	0	1	2	1	2	1	1	1	A	0	A	1	1	0	33.229091776	65.537902197	3	75	3	82.142857143	14.875	20.875	2	0	0	A	A	A	A	A	0	A	A	1	0	1	1	1	2	0	1	8	1	4	0	0	0	0	1
6	0	1	2	1	2	2	0	1	A	0	A	1	1	0	33.229091776	65.537902197	0	100	0	100	0	0	0	0	0	A	A	A	A	A	0	A	A	1	0	1	1	1	2	0	1	8	1	4	0	0	0	0	1
7	0	1	1	1	2	1	0	0	A	0	A	0	0	0	46.033501443	55.512013692	0	100	0	100	0	0	0	0	0	A	A	A	A	A	0	A	A	0	A	0	1	1	3	0	3	A	0	12	0	0	0	0	0
8	0	1	1	1	1	2	1	0	A	0	A	0	0	0	46.033501443	55.512013692	8	59.375	5	57.142857143	17	30	2	1	1	1	1	0	A	0	0	A	A	0	A	0	1	1	3	0	3	A	0	12	0	0	0	0	0
9	0	1	2	2	1	1	1	1	A	0	A	1	0	0	49.675149263	59.289961953	4	69.444444444	4	60.714285714	25	33	1	0	0	A	A	A	A	A	0	A	A	1	0	0	0	0	1	1	1	5	0	0	0	0	0	0	1
10	0	1	2	2	2	2	0	1	A	0	A	1	0	0	49.675149263	59.289961953	0	100	4	85.714285714	10	14	0	0	0	A	A	A	A	A	0	A	A	1	0	0	0	0	1	1	1	5	0	0	0	0	0	0	1
11	0	1	2	2	2	1	1	1	A	0	A	0	0	0	56.432721929	59.996864186	1	91.666666667	0	100	2	3	1	0	0	A	A	A	A	A	0	A	A	0	A	0	0	0	4	0	1	3	0	1	0	0	0	0	0
12	0	1	2	2	2	2	0	1	A	0	A	0	0	0	56.432721929	59.996864186	0	100	0	100	0	0	0	0	0	A	A	A	A	A	0	A	A	0	A	0	0	0	4	0	1	3	0	1	0	0	0	0	0
13	0	1	2	2	1	1	1	0	A	0	A	0	0	0	60.18016738	51.67223726	0	97.222222222	M	100	0	M	1	1	1	0	A	0	A	0	0	A	A	0	A	0	0	0	4	0	1	3	0	0	0	0	0	0	0
14	0	1	2	2	2	2	0	0	A	0	A	0	0	0	60.18016738	51.67223726	0	100	0	89.285714286	0	0	0	0	0	A	A	A	A	A	0	A	A	0	A	0	0	0	4	0	1	3	0	0	0	0	0	0	0
15	0	1	1	2	1	1	1	0	A	0	A	0	0	0	56.705218144	62.390316009	0	100	0	100	0	0	1	1	1	1	1	1	1	0	0	A	A	0	A	0	0	0	1	1	3	A	0	4	0	0	0	0	0
16	0	1	1	2	8	2	0	0	A	0	A	0	0	0	56.705218144	62.390316009	0	100	0	100	0	0	0	0	0	A	A	A	A	A	0	A	A	0	A	0	0	0	1	1	3	A	0	4	0	0	0	0	0
17	0	2	1	1	1	1	1	1	A	0	A	1	0	0	44.113214679	38.979990948	0	100	0	100	0	0	1	0	0	A	A	A	A	A	0	A	A	0	A	0	0	1	1	1	2	6	2	17	1	0	0	0	0
18	0	2	1	1	1	2	1	1	A	0	A	1	0	0	44.113214679	38.979990948	12	30.555555556	5	67.857142857	40	57	2	0	0	A	A	A	A	A	0	A	A	0	A	0	0	1	1	1	2	6	2	17	1	0	0	0	0
19	0	1	1	2	2	1	1	0	A	0	A	1	0	0	56.146915884	57.162341115	3	83.333333333	3	89.285714286	4	10	2	0	0	A	A	A	A	A	0	A	A	1	0	0	0	1	3	0	1	10	0	2	1	0	0	0	0
20	0	1	1	2	3	2	1	0	A	0	A	1	0	0	56.146915884	57.162341115	2	86.111111111	2	92.857142857	4	8	2	1	0	A	A	A	A	A	0	A	A	1	0	0	0	1	3	0	1	10	0	2	1	0	0	0	0
21	0	1	1	2	1	1	0	0	A	0	A	0	0	0	39.428362182	61.016829536	1	97.222222222	0	100	1.1333333333	2.1333333333	0	1	0	A	A	A	A	A	0	A	A	0	A	0	1	0	1	1	1	7	0	4	1	0	0	0	0
22	0	1	1	2	1	2	0	0	A	0	A	0	0	0	39.428362182	61.016829536	0	100	0	100	1.1333333333	1.1333333333	0	0	0	A	A	A	A	A	0	A	A	0	A	0	1	0	1	1	1	7	0	4	1	0	0	0	0
23	0	1	1	2	1	1	1	0	A	0	A	1	0	0	49.675149263	59.289961953	2	88.888888889	0	78.571428571	9	11	1	1	0	A	A	A	A	A	0	A	A	0	A	0	0	1	4	1	1	2	0	3	0	0	0	0	0
24	0	1	1	2	1	2	1	0	A	0	A	1	0	0	49.675149263	59.289961953	2	83.333333333	0	89.285714286	9	11	1	1	0	A	A	A	A	A	0	A	A	0	A	0	0	1	4	1	1	2	0	3	0	0	0	0	0
25	0	1	2	2	A	1	0	0	A	0	A	1	0	0	56.146915884	57.162341115	0	100	0	100	0	0	0	0	0	A	A	A	A	A	0	A	A	1	0	0	0	0	0	0	1	2	1	0	0	0	0	0	1
26	0	1	2	2	A	2	1	0	A	0	A	1	0	0	56.146915884	57.162341115	0	97.222222222	0	100	0	0	2	0	0	A	A	A	A	A	0	A	A	1	0	0	0	0	0	0	1	2	1	0	0	0	0	0	1
27	0	1	2	2	1	1	1	0	A	0	A	0	0	0	56.146915884	57.162341115	0	100	0	96.428571429	0	0	1	0	0	A	A	A	A	A	0	A	A	1	0	1	0	1	3	0	1	1	0	0	0	0	0	0	1
28	0	1	2	2	1	2	0	0	A	0	A	0	0	0	56.146915884	57.162341115	0	100	0	100	0	0	0	0	0	A	A	A	A	A	0	A	A	1	0	1	0	1	3	0	1	1	0	0	0	0	0	0	1
29	0	1	2	2	2	1	0	1	A	1	A	0	1	1	36.026793363	56.337865419	0	100	1	96.428571429	0	1	0	0	0	A	A	A	A	A	0	A	A	0	A	0	1	1	1	0	1	8	3	13	0	0	0	0	0
30	0	1	2	2	2	2	0	1	A	1	A	0	1	1	36.026793363	56.337865419	0	100	0	100	0	0	0	0	0	A	A	A	A	A	0	A	A	0	A	0	1	1	1	0	1	8	3	13	0	0	0	0	0
31	0	2	2	2	2	1	1	1	A	0	A	0	0	0	48.330307609	56.497927071	1	88.888888889	1	96.428571429	2	4	1	0	0	A	A	A	A	A	0	A	A	0	A	0	0	0	0	1	1	5	0	0	0	0	0	0	0
32	0	2	2	2	2	2	1	1	A	0	A	0	0	0	48.330307609	56.497927071	1	86.111111111	1	96.428571429	2	4	1	0	0	A	A	A	A	A	0	A	A	0	A	0	0	0	0	1	1	5	0	0	0	0	0	0	0
33	0	2	1	2	1	1	1	0	A	0	A	0	0	0	52.11151631	60.293093597	1	88.888888889	0	96.428571429	4	5	2	0	0	A	A	A	A	A	0	A	A	0	A	0	1	1	1	1	1	3	1	5	0	0	0	0	0
34	0	2	1	2	2	2	1	0	A	0	A	0	0	0	52.11151631	60.293093597	0	100	1	92.857142857	0	1	1	0	0	A	A	A	A	A	0	A	A	0	A	0	1	1	1	1	1	3	1	5	0	0	0	0	0
35	0	1	1	1	6	1	1	1	A	1	1	0	1	1	38.96052397	56.443778832	3	75	2	89.285714286	11	16	2	1	0	A	A	A	A	A	0	A	A	0	A	0	1	1	2	0	1	6	0	4	0	0	0	0	0
36	0	1	1	1	2	2	1	1	A	1	1	0	1	1	38.96052397	56.443778832	1	83.333333333	1	96.428571429	3	5	2	0	0	A	A	A	A	A	0	A	A	0	A	0	1	1	2	0	1	6	0	4	0	0	0	0	0
37	0	2	1	1	1	1	1	0	A	0	A	1	0	0	32.084016866	34.276889251	12	33.333333333	6	57.142857143	36	54	2	1	0	A	A	A	A	A	0	A	A	0	A	0	0	0	0	0	1	13	5	37	1	0	0	0	0
38	0	2	1	1	1	2	1	0	A	0	A	1	0	0	32.084016866	34.276889251	16	16.666666667	8	7.1428571429	52	76	2	1	1	1	1	1	1	1	0	A	A	0	A	0	0	0	0	0	1	13	5	37	1	0	0	0	0
39	0	1	1	2	2	1	1	1	A	1	A	1	1	1	47.650839313	60.697500398	0	94.444444444	0	100	1	1	1	1	0	A	A	A	A	A	0	A	A	1	0	0	0	1	4	1	1	5	0	7	0	0	0	0	0
40	0	1	1	2	2	2	1	1	A	1	A	1	1	1	47.650839313	60.697500398	0	100	0	100	0	0	1	0	0	A	A	A	A	A	0	A	A	1	0	0	0	1	4	1	1	5	0	7	0	0	0	0	0
41	0	1	1	2	2	1	1	0	A	0	A	0	0	0	54.524771982	58.052462956	5	77.777777778	1	82.142857143	8.5	14.5	1	0	0	A	A	A	A	A	0	A	A	0	A	0	0	1	1	0	1	1	0	0	0	0	0	0	0
42	0	1	1	2	2	2	1	0	A	0	A	0	0	0	54.524771982	58.052462956	5	80.555555556	2	82.142857143	8.5	15.5	1	0	0	A	A	A	A	A	0	A	A	0	A	0	0	1	1	0	1	1	0	0	0	0	0	0	0
43	0	1	2	2	2	1	1	1	A	1	A	1	1	1	33.917728028	32.927898536	5	69.444444444	2	89.285714286	18	25	1	0	0	A	A	A	A	A	0	A	A	0	A	0	1	1	2	0	1	4	1	28	0	0	0	0	0
44	0	1	2	2	2	2	1	1	A	1	A	1	1	1	33.917728028	32.927898536	5	69.444444444	2	89.285714286	18	25	2	0	0	A	A	A	A	A	0	A	A	0	A	0	1	1	2	0	1	4	1	28	0	0	0	0	0
45	0	1	2	2	1	1	1	0	A	1	A	0	0	1	49.814710144	59.307180218	0	100	0	100	0	0	1	1	0	A	A	A	A	A	0	A	A	0	A	0	0	0	3	0	1	3	0	0	0	0	0	0	0
46	0	1	2	2	1	2	1	0	A	1	A	0	0	1	49.814710144	59.307180218	0	100	0	100	0	0	1	0	0	A	A	A	A	A	0	A	A	0	A	0	0	0	3	0	1	3	0	0	0	0	0	0	0
47	0	1	1	2	1	1	0	0	A	0	A	0	0	0	56.146915884	57.162341115	0	100	0	100	0	0	0	0	0	A	A	A	A	A	0	A	A	0	A	0	0	1	3	0	3	A	0	0	0	0	0	0	0
48	0	1	1	2	2	2	0	0	A	0	A	0	0	0	56.146915884	57.162341115	0	100	0	100	0	0	0	0	0	A	A	A	A	A	0	A	A	0	A	0	0	1	3	0	3	A	0	0	0	0	0	0	0
49	0	2	1	1	2	1	1	1	1	1	1	1	1	1	19.500043109	48.94148717	9	44.444444444	5	53.571428571	43	57	2	0	0	A	A	A	A	A	0	A	A	0	A	0	1	1	0	0	1	4	3	11	0	0	0	0	0
50	0	2	1	1	2	2	1	1	1	1	1	1	1	1	19.500043109	48.94148717	11	41.666666667	4	60.714285714	40	55	2	0	0	A	A	A	A	A	0	A	A	0	A	0	1	1	0	0	1	4	3	11	0	0	0	0	0
51	0	1	1	2	2	1	1	0	A	0	A	1	0	0	R	R	0	94.444444444	1	85.714285714	0	1	1	1	1	0	A	1	1	0	0	A	A	R	R	R	R	R	R	R	1	3	R	R	0	0	0	0	0
52	0	1	1	2	2	2	1	0	A	0	A	1	0	0	R	R	8	52.777777778	2	85.714285714	7	17	2	0	0	A	A	A	A	A	0	A	A	R	R	R	R	R	R	R	1	3	R	R	0	0	0	0	0
53	0	1	2	2	A	1	0	1	A	0	A	1	1	0	44.415288962	61.833384115	0	100	0	100	0	0	0	1	1	1	1	0	A	1	0	A	A	0	A	0	0	1	3	1	1	3	1	0	0	0	0	0	1
54	0	1	2	2	A	2	1	1	A	0	A	1	1	0	44.415288962	61.833384115	3	77.777777778	2	92.857142857	15	20	1	1	1	1	1	1	1	0	0	A	A	0	A	0	0	1	3	1	1	3	1	0	0	0	0	0	1
55	0	1	1	2	2	1	0	0	A	0	A	1	0	0	57.202685993	51.832750942	0	100	0	100	0	0	0	1	0	A	A	A	A	A	0	A	A	0	A	0	0	1	1	0	1	1	0	9	0	0	0	0	0
56	0	1	1	2	2	2	0	0	A	0	A	1	0	0	57.202685993	51.832750942	0	100	0	100	0	0	0	0	0	A	A	A	A	A	0	A	A	0	A	0	0	1	1	0	1	1	0	9	0	0	0	0	0
57	0	2	2	1	1	1	1	0	A	1	A	1	0	1	46.139979189	52.090617681	12	38.888888889	5	46.428571429	41	58	2	0	0	A	A	A	A	A	0	A	A	0	A	0	0	0	0	0	1	3	0	9	0	0	0	0	0
58	0	2	2	1	1	2	1	0	A	1	A	1	0	1	46.139979189	52.090617681	11	44.444444444	5	46.428571429	40	56	2	0	0	A	A	A	A	A	0	A	A	0	A	0	0	0	0	0	1	3	0	9	0	0	0	0	0
59	0	1	1	2	2	1	1	0	A	1	1	1	0	1	I	I	1	94.444444444	0	96.428571429	0	1	1	1	0	A	A	A	A	A	0	A	A	0	A	0	0	0	2	0	1	1	0	0	1	0	0	0	0
60	0	1	1	2	2	2	1	0	A	1	1	1	0	1	I	I	6	69.444444444	2	92.857142857	21.533333333	29.533333333	2	1	0	A	A	A	A	A	0	A	A	0	A	0	0	0	2	0	1	1	0	0	1	0	0	0	0
61	0	1	1	1	2	1	1	0	A	1	A	1	0	0	52.98740233	55.584327164	2	90.625	0	96.428571429	1	3	1	0	0	A	A	A	A	A	0	A	A	0	A	0	0	0	4	1	1	3	0	0	0	0	0	0	0
62	0	1	1	1	1	2	1	0	A	1	A	1	0	0	52.98740233	55.584327164	6	69.444444444	1	75	8	15	2	1	1	1	0	1	0	0	0	A	A	0	A	0	0	0	4	1	1	3	0	0	0	0	0	0	0
63	0	1	2	2	7	1	1	0	A	0	A	0	0	0	47.873225561	51.140560697	1	88.888888889	0	89.285714286	3.1875	4.1875	1	0	0	A	A	A	A	A	0	A	A	0	A	0	0	0	1	0	1	1	0	3	0	0	0	0	0
64	0	1	2	2	2	2	1	0	A	0	A	0	0	0	47.873225561	51.140560697	1	80.555555556	0	82.142857143	4.25	5.25	2	1	0	A	A	A	A	A	0	A	A	0	A	0	0	0	1	0	1	1	0	3	0	0	0	0	0
65	0	1	2	2	2	1	1	0	A	0	A	1	0	0	55.115289264	44.755744889	0	97.222222222	1	82.142857143	5	6	1	1	0	A	A	A	A	A	0	A	A	0	A	0	1	1	0	1	3	A	0	7	0	0	0	0	0
66	0	1	2	2	2	2	1	0	A	0	A	1	0	0	55.115289264	44.755744889	0	100	1	82.142857143	5	6	1	0	0	A	A	A	A	A	0	A	A	0	A	0	1	1	0	1	3	A	0	7	0	0	0	0	0
67	0	1	1	1	2	1	1	1	A	1	A	0	0	0	40.563961397	52.63241077	0	97.222222222	1	96.428571429	4	5	1	0	0	A	A	A	A	A	0	A	A	0	A	0	0	0	4	1	3	A	0	7	0	0	0	0	0
68	0	1	1	1	2	2	1	1	A	1	A	0	0	0	40.563961397	52.63241077	2	88.888888889	3	82.142857143	6	11	2	0	0	A	A	A	A	A	0	A	A	0	A	0	0	0	4	1	3	A	0	7	0	0	0	0	0
69	0	1	2	2	A	1	1	1	A	0	A	0	0	0	49.196311372	51.719704301	2	75	2	92.857142857	2	6	1	0	0	A	A	A	A	A	0	A	A	0	A	0	0	1	2	0	1	4	0	9	0	0	0	0	0
70	0	1	2	2	A	2	1	1	A	0	A	0	0	0	49.196311372	51.719704301	0	100	0	100	0	0	1	0	0	A	A	A	A	A	0	A	A	0	A	0	0	1	2	0	1	4	0	9	0	0	0	0	0
71	0	1	2	2	A	1	1	1	A	1	A	1	0	0	47.259475203	47.657123462	5	69.444444444	2	78.571428571	13.8125	20.8125	1	1	0	A	A	A	A	A	0	A	A	D	A	0	0	0	1	0	1	4	0	3	0	0	0	0	0
72	0	1	2	2	A	2	1	1	A	1	A	1	0	0	47.259475203	47.657123462	0	97.222222222	0	96.428571429	0	0	1	1	1	0	A	1	1	D	0	A	A	D	A	0	0	0	1	0	1	4	0	3	0	0	0	0	0
73	0	1	1	2	2	1	0	1	A	0	A	1	0	0	42.147612533	66.747172965	7	53.571428571	3	67.857142857	I	M	0	0	0	A	A	A	A	A	0	A	A	0	A	0	0	0	3	0	1	5	0	2	1	0	0	0	0
74	0	1	1	2	2	2	0	1	A	0	A	1	0	0	42.147612533	66.747172965	0	100	0	100	I	M	0	0	0	A	A	A	A	A	0	A	A	0	A	0	0	0	3	0	1	5	0	2	1	0	0	0	0
75	0	1	1	2	1	1	1	0	A	0	A	1	0	0	59.395776065	56.467528645	0	97.222222222	1	92.857142857	0	1	1	1	0	A	A	A	A	A	0	A	A	0	A	0	0	0	3	0	1	1	0	0	0	0	0	0	0
76	0	1	1	2	2	2	0	0	A	0	A	1	0	0	59.395776065	56.467528645	0	100	0	100	0	0	0	0	0	A	A	A	A	A	0	A	A	0	A	0	0	0	3	0	1	1	0	0	0	0	0	0	0
77	0	1	2	2	3	1	1	0	A	0	A	0	0	0	50.882686856	60.027943259	0	97.222222222	0	89.285714286	0	0	1	0	0	A	A	A	A	A	0	A	A	0	A	0	0	0	3	0	1	2	0	5	0	0	0	0	0
78	0	1	2	2	1	2	1	0	A	0	A	0	0	0	50.882686856	60.027943259	0	97.222222222	0	92.857142857	0	0	1	0	0	A	A	A	A	A	0	A	A	0	A	0	0	0	3	0	1	2	0	5	0	0	0	0	0
79	0	1	2	2	A	1	1	0	A	0	A	0	0	0	48.602803824	58.891378894	3	84.375	2	78.571428571	13.6	18.6	1	0	0	A	A	A	A	A	0	A	A	0	A	0	0	1	1	1	1	5	0	3	1	0	0	0	0
80	0	1	2	2	A	2	1	0	A	0	A	0	0	0	48.602803824	58.891378894	7	71.875	4	82.142857143	10.625	21.625	1	0	0	A	A	A	A	A	0	A	A	0	A	0	0	1	1	1	1	5	0	3	1	0	0	0	0
81	0	2	1	1	1	1	1	0	A	0	A	1	0	0	31.531701135	28.654628459	3	75	2	85.714285714	10	15	1	0	0	A	A	A	A	A	0	A	A	0	A	0	0	0	3	1	3	A	2	24	0	0	0	0	0
82	0	2	1	1	1	2	1	0	A	0	A	1	0	0	31.531701135	28.654628459	1	83.333333333	1	96.428571429	4	6	2	1	0	A	A	A	A	A	0	A	A	0	A	0	0	0	3	1	3	A	2	24	0	0	0	0	0
83	0	1	2	2	2	1	1	0	A	0	A	1	0	0	60.18016738	51.67223726	1	83.333333333	0	100	4	5	1	1	0	A	A	A	A	A	0	A	A	0	A	0	1	1	5	0	3	A	0	8	0	0	0	0	0
84	0	1	2	2	2	2	0	0	A	0	A	1	0	0	60.18016738	51.67223726	0	100	0	100	0	0	0	0	0	A	A	A	A	A	0	A	A	0	A	0	1	1	5	0	3	A	0	8	0	0	0	0	0
85	0	1	1	2	7	1	1	1	A	1	A	1	1	1	44.795366149	55.196157959	3	75	3	78.571428571	7	13	1	1	0	A	A	A	A	A	0	A	A	1	1	0	1	1	2	1	1	4	0	9	0	0	0	0	0
86	0	1	1	2	1	2	1	1	A	1	A	1	1	1	44.795366149	55.196157959	3	66.666666667	2	57.142857143	5	10	1	1	1	0	A	1	1	0	0	A	A	1	1	0	1	1	2	1	1	4	0	9	0	0	0	0	0
87	0	1	2	2	2	1	1	1	A	1	A	1	1	1	36.777857161	54.787457136	9	44.444444444	6	75	30	45	2	0	0	A	A	A	A	A	0	A	A	0	A	0	0	1	0	0	1	5	0	1	0	0	0	0	0
88	0	1	2	2	2	2	1	1	A	1	A	1	1	1	36.777857161	54.787457136	6	52.777777778	5	75	31	42	2	0	0	A	A	A	A	A	0	A	A	0	A	0	0	1	0	0	1	5	0	1	0	0	0	0	0
89	0	1	2	2	2	1	1	0	A	0	A	0	0	0	59.106267213	54.099332154	1	91.666666667	0	92.857142857	0	1	2	1	0	A	A	A	A	A	0	A	A	0	A	0	1	0	2	0	3	A	0	1	0	0	0	0	0
90	0	1	2	2	2	2	1	0	A	0	A	0	0	0	59.106267213	54.099332154	0	100	0	92.857142857	0	0	2	0	0	A	A	A	A	A	0	A	A	0	A	0	1	0	2	0	3	A	0	1	0	0	0	0	0
91	0	1	2	2	1	1	1	1	A	0	A	1	1	0	51.565857959	55.362043354	7	63.888888889	5	79.166666667	34	46	1	0	0	A	A	A	A	A	0	A	A	0	A	0	1	0	4	0	1	1	0	0	0	0	0	0	0
92	0	1	2	2	1	2	0	1	A	0	A	1	1	0	51.565857959	55.362043354	2	91.666666667	0	100	3	5	0	0	0	A	A	A	A	A	0	A	A	0	A	0	1	0	4	0	1	1	0	0	0	0	0	0	0
93	0	1	1	1	8	1	1	0	A	0	A	1	0	0	54.524771982	58.052462956	0	100	2	92.857142857	6	8	2	1	0	A	A	A	A	A	0	A	A	0	A	0	1	1	2	0	3	A	0	4	0	0	0	0	0
94	0	1	1	1	2	2	1	0	A	0	A	1	0	0	54.524771982	58.052462956	0	100	2	92.857142857	7	9	2	0	0	A	A	A	A	A	0	A	A	0	A	0	1	1	2	0	3	A	0	4	0	0	0	0	0
95	0	2	2	2	2	1	1	1	A	0	A	1	0	0	41.163163281	57.2410946	3	86.111111111	3	67.857142857	8	14	1	0	0	A	A	A	A	A	0	A	A	0	A	0	0	1	1	1	1	5	0	7	0	0	0	0	0
96	0	2	2	2	2	2	1	1	A	0	A	1	0	0	41.163163281	57.2410946	2	77.777777778	2	67.857142857	18	22	2	0	0	A	A	A	A	A	0	A	A	0	A	0	0	1	1	1	1	5	0	7	0	0	0	0	0
97	0	1	2	1	2	1	1	1	A	1	A	1	0	0	25.91250431	66.194395124	9	52.777777778	4	78.571428571	20.4	33.4	2	1	0	A	A	A	A	A	0	A	A	0	A	0	0	1	4	0	3	A	0	6	0	0	0	0	0
98	0	1	2	1	2	2	1	1	A	1	A	1	0	0	25.91250431	66.194395124	2	77.777777778	3	89.285714286	12.466666667	17.466666667	2	0	0	A	A	A	A	A	0	A	A	0	A	0	0	1	4	0	3	A	0	6	0	0	0	0	0
99	0	1	2	2	1	1	1	D	A	0	A	1	D	0	55.282836535	29.547299634	5	63.888888889	4	60.714285714	20	29	2	1	0	A	A	A	A	A	0	A	A	1	0	0	1	1	3	0	1	1	0	31	0	0	0	0	0
100	0	1	2	2	1	2	1	D	A	0	A	1	D	0	55.282836535	29.547299634	5	58.333333333	3	64.285714286	25	33	2	1	0	A	A	A	A	A	0	A	A	1	0	0	1	1	3	0	1	1	0	31	0	0	0	0	0
101	0	1	2	2	1	1	1	1	A	1	A	1	1	1	47.378343098	58.304048575	4	77.777777778	3	82.142857143	6	13	1	0	0	A	A	A	A	A	0	A	A	0	A	0	0	1	3	0	1	2	0	7	1	0	0	0	0
102	0	1	2	2	3	2	1	1	A	1	A	1	1	1	47.378343098	58.304048575	3	80.555555556	1	92.857142857	8	12	1	0	0	A	A	A	A	A	0	A	A	0	A	0	0	1	3	0	1	2	0	7	1	0	0	0	0
103	0	1	2	2	1	1	1	0	A	1	A	1	0	0	48.996118273	57.736106716	2	78.125	1	92.857142857	4	7	1	0	0	A	A	A	A	A	0	A	A	1	0	0	1	0	0	0	1	2	0	5	1	0	0	0	0
104	0	1	2	2	5	2	1	0	A	1	A	1	0	0	48.996118273	57.736106716	1	94.444444444	0	100	1	2	1	0	0	A	A	A	A	A	0	A	A	1	0	0	1	0	0	0	1	2	0	5	1	0	0	0	0
105	0	2	1	2	2	1	0	0	A	0	A	0	0	0	56.973580746	37.53335861	0	100	0	100	0	0	0	0	0	A	A	A	A	A	0	A	A	0	A	0	1	1	1	0	1	1	0	14	0	0	0	0	0
106	0	2	1	2	1	2	0	0	A	0	A	0	0	0	56.973580746	37.53335861	0	100	0	100	0	0	0	0	0	A	A	A	A	A	0	A	A	0	A	0	1	1	1	0	1	1	0	14	0	0	0	0	0
107	0	1	1	2	2	1	0	1	A	1	A	0	0	0	57.760988253	57.060725836	0	100	0	100	0	0	0	0	0	A	A	A	A	A	0	A	A	0	A	0	0	1	4	0	3	A	0	0	0	0	0	0	0
108	0	1	1	2	2	2	1	1	A	1	A	0	0	0	57.760988253	57.060725836	0	100	0	100	0	0	1	0	0	A	A	A	A	A	0	A	A	0	A	0	0	1	4	0	3	A	0	0	0	0	0	0	0
109	0	1	2	2	1	1	1	0	A	0	A	1	0	0	53.850109719	56.176427737	2	75	2	64.285714286	15.866666667	19.866666667	1	1	1	1	0	1	0	0	0	A	A	0	A	0	1	1	4	1	1	6	1	5	1	0	0	0	0
110	0	1	2	2	2	2	0	0	A	0	A	1	0	0	53.850109719	56.176427737	2	83.333333333	0	71.428571429	7.9333333333	9.9333333333	0	0	1	0	A	D	A	0	0	A	A	0	A	0	1	1	4	1	1	6	1	5	1	0	0	0	0
111	0	1	2	2	2	1	1	1	A	0	A	1	0	0	51.566086574	61.259618515	0	97.222222222	0	100	0	0	1	0	0	A	A	A	A	A	0	A	A	1	0	0	1	1	1	1	1	4	0	1	0	0	0	0	0
112	0	1	2	2	2	2	0	1	A	0	A	1	0	0	51.566086574	61.259618515	0	100	0	100	0	0	0	0	0	A	A	A	A	A	0	A	A	1	0	0	1	1	1	1	1	4	0	1	0	0	0	0	0
113	0	1	1	2	1	1	0	0	A	0	A	1	0	0	56.705218144	62.390316009	0	100	0	100	0	0	0	0	0	A	A	A	A	A	0	A	A	0	A	0	1	1	1	1	1	1	0	4	0	0	0	0	0
114	0	1	1	2	1	2	1	0	A	0	A	1	0	0	56.705218144	62.390316009	3	75	1	92.857142857	10.625	14.625	1	0	1	1	0	D	A	0	0	A	A	0	A	0	1	1	1	1	1	1	0	4	0	0	0	0	0
115	1	0	1	2	2	1	1	0	A	0	A	0	0	0	57.760988253	57.060725836	0	97.222222222	0	100	0	0	1	0	0	A	A	A	A	A	0	A	A	0	A	0	0	1	4	0	1	4	0	1	0	0	0	0	0
116	1	0	1	2	2	2	0	0	A	0	A	0	0	0	57.760988253	57.060725836	0	100	0	100	0	0	0	0	0	A	A	A	A	A	0	A	A	0	A	0	0	1	4	0	1	4	0	1	0	0	0	0	0
117	0	2	2	2	1	1	1	1	A	0	A	0	1	0	51.567641301	58.433940562	4	77.777777778	2	92.857142857	3.1875	9.1875	1	0	0	A	A	A	A	A	0	A	A	1	0	0	0	0	1	0	3	A	0	0	0	0	0	0	0
118	0	2	2	2	1	2	1	1	A	0	A	0	1	0	51.567641301	58.433940562	0	100	0	100	2.125	2.125	1	1	0	A	A	A	A	A	0	A	A	1	0	0	0	0	1	0	3	A	0	0	0	0	0	0	0
119	0	1	1	2	2	1	1	0	A	0	A	1	0	0	52.09432839	53.901473378	1	94.444444444	0	100	0	1	1	1	0	A	A	A	A	A	0	A	A	0	A	0	0	1	0	1	1	3	0	4	0	0	0	0	0
120	0	1	1	2	2	2	1	0	A	0	A	1	0	0	52.09432839	53.901473378	1	97.222222222	0	100	0	1	1	1	0	A	A	A	A	A	0	A	A	0	A	0	0	1	0	1	1	3	0	4	0	0	0	0	0
121	0	2	1	2	1	1	1	0	A	0	A	0	0	0	41.576162515	56.162639748	2	91.666666667	0	89.285714286	3.1875	5.1875	1	0	0	A	A	A	A	A	0	A	A	0	A	0	0	1	1	1	1	6	1	1	0	0	0	0	0
122	0	2	1	2	1	2	1	0	A	0	A	0	0	0	41.576162515	56.162639748	1	91.666666667	0	78.571428571	7.4375	8.4375	1	0	0	A	A	A	A	A	0	A	A	0	A	0	0	1	1	1	1	6	1	1	0	0	0	0	0
123	0	1	1	1	1	1	1	1	A	1	A	1	1	1	39.817884321	60.202488282	7	50	2	75	18	27	2	0	0	A	A	A	A	A	0	A	A	1	0	0	1	1	0	1	3	A	2	6	0	0	0	0	0
124	0	1	1	1	1	2	1	1	A	1	A	1	1	1	39.817884321	60.202488282	3	75	2	82.142857143	8	13	2	0	1	1	0	0	A	0	0	A	A	1	0	0	1	1	0	1	3	A	2	6	0	0	0	0	0
125	0	2	2	2	2	1	1	1	A	1	A	1	0	0	56.146915884	57.162341115	0	94.444444444	1	92.857142857	1	2	1	0	0	A	A	A	A	A	0	A	A	0	A	0	1	1	2	1	1	5	0	2	0	0	0	0	0
126	0	2	2	2	2	2	1	1	A	1	A	1	0	0	56.146915884	57.162341115	0	97.222222222	1	96.428571429	1	2	1	0	0	A	A	A	A	A	0	A	A	0	A	0	1	1	2	1	1	5	0	2	0	0	0	0	0
127	0	1	2	2	2	1	1	0	A	0	A	0	0	0	54.235263131	55.684266465	0	96.875	0	91.666666667	1	1	1	1	0	A	A	A	A	A	0	A	A	1	0	0	1	1	1	0	1	4	0	0	0	0	0	0	1
128	0	1	2	2	2	2	1	0	A	0	A	0	0	0	54.235263131	55.684266465	0	100	0	82.142857143	1	1	1	1	0	A	A	A	A	A	0	A	A	1	0	0	1	1	1	0	1	4	0	0	0	0	0	0	1
129	0	1	1	2	1	1	1	1	A	0	A	0	0	0	44.548661603	58.456189109	3	83.333333333	2	82.142857143	11.6875	16.6875	1	1	1	1	1	1	1	0	0	A	A	0	A	0	0	0	4	0	1	3	1	4	0	0	0	0	0
130	0	1	1	2	1	2	0	1	A	0	A	0	0	0	44.548661603	58.456189109	0	100	1	96.428571429	1.0625	2.0625	0	0	0	A	A	A	A	A	0	A	A	0	A	0	0	0	4	0	1	3	1	4	0	0	0	0	0
131	0	2	2	1	1	1	1	1	A	0	A	1	1	0	22.026277565	57.897704449	14	25	6	32.142857143	42	62	2	1	0	A	A	A	A	A	0	A	A	0	A	0	1	1	1	0	1	1	0	3	0	0	0	0	0
132	0	2	2	1	1	2	1	1	A	0	A	1	1	0	22.026277565	57.897704449	5	78.125	3	85.714285714	0	8	2	0	0	A	A	A	A	A	0	A	A	0	A	0	1	1	1	0	1	1	0	3	0	0	0	0	0
133	0	1	2	2	2	1	0	1	A	1	A	1	0	0	57.760988253	57.060725836	0	100	1	96.428571429	0	1	0	0	0	A	A	A	A	A	0	A	A	0	A	0	0	0	4	0	3	A	0	0	0	0	0	0	0
134	0	1	2	2	2	2	1	1	A	1	A	1	0	0	57.760988253	57.060725836	0	100	1	96.428571429	0	1	1	1	1	1	1	1	1	0	0	A	A	0	A	0	0	0	4	0	3	A	0	0	0	0	0	0	0
135	0	1	2	2	2	1	1	1	A	1	A	1	0	0	54.255978574	55.192684554	5	75	1	96.428571429	14	20	2	0	0	A	A	A	A	A	0	A	A	0	A	0	1	1	1	0	1	4	0	1	0	0	0	0	0
136	0	1	2	2	1	2	1	1	A	1	A	1	0	0	54.255978574	55.192684554	9	55.555555556	4	64.285714286	27	40	2	0	0	A	A	A	A	A	0	A	A	0	A	0	1	1	1	0	1	4	0	1	0	0	0	0	0
137	0	1	1	2	2	1	1	1	A	1	A	1	0	0	42.390979011	63.24092256	2	83.333333333	1	96.428571429	8	11	2	0	0	A	A	A	A	A	0	A	A	0	A	0	1	1	4	1	1	3	0	3	1	0	0	0	0
138	0	1	1	2	2	2	1	1	A	1	A	1	0	0	42.390979011	63.24092256	3	88.888888889	1	96.428571429	4	8	1	0	0	A	A	A	A	A	0	A	A	0	A	0	1	1	4	1	1	3	0	3	1	0	0	0	0
139	0	1	2	2	1	1	1	0	A	0	A	1	0	0	54.27299121	55.167429223	0	96.875	2	92.857142857	7	9	1	1	0	A	A	A	A	A	0	A	A	1	1	0	1	1	4	0	1	2	0	8	0	0	0	0	0
140	0	1	2	2	8	2	0	0	A	0	A	1	0	0	54.27299121	55.167429223	1	93.75	2	92.857142857	7	10	0	0	0	A	A	A	A	A	0	A	A	1	1	0	1	1	4	0	1	2	0	8	0	0	0	0	0
141	0	1	1	2	7	1	1	1	A	1	A	1	0	0	53.45679527	57.331699915	0	94.444444444	2	92.857142857	1	3	1	0	0	A	A	A	A	A	0	A	A	0	A	0	0	1	4	0	1	1	0	0	0	0	0	0	0
142	0	1	1	2	1	2	1	1	A	1	A	1	0	0	53.45679527	57.331699915	1	80.555555556	2	82.142857143	7.9333333333	10.933333333	1	0	1	0	A	0	A	0	0	A	A	0	A	0	0	1	4	0	1	1	0	0	0	0	0	0	0
143	0	1	1	1	2	1	0	0	A	1	A	1	0	0	55.601257534	52.231290872	0	100	0	100	0	0	0	1	0	A	A	A	A	A	0	A	A	0	A	0	1	1	1	1	1	8	1	5	0	0	0	0	0
144	0	1	1	1	1	2	1	0	A	1	A	1	0	0	55.601257534	52.231290872	2	77.777777778	0	89.285714286	2	4	2	1	1	1	1	1	1	0	0	A	A	0	A	0	1	1	1	1	1	8	1	5	0	0	0	0	0
145	0	1	2	2	1	1	1	1	A	0	A	1	0	0	58.004089945	47.012204225	5	61.111111111	3	78.571428571	21	29	1	1	0	A	A	A	A	A	0	A	A	0	A	1	1	1	1	0	1	4	1	8	1	0	0	0	1
146	0	1	2	2	2	2	0	1	A	0	A	1	0	0	58.004089945	47.012204225	0	100	0	100	0	0	0	0	0	A	A	A	A	A	0	A	A	0	A	1	1	1	1	0	1	4	1	8	1	0	0	0	1
147	0	1	2	2	1	1	0	0	A	0	A	0	0	0	44.571425173	67.578775613	0	100	0	100	0	0	0	0	0	A	A	A	A	A	0	A	A	1	0	0	1	1	0	0	1	2	0	9	0	0	0	0	0
148	0	1	2	2	2	2	0	0	A	0	A	0	0	0	44.571425173	67.578775613	0	100	0	100	0	0	0	0	0	A	A	A	A	A	0	A	A	1	0	0	1	1	0	0	1	2	0	9	0	0	0	0	0
149	0	1	1	2	2	1	1	1	A	0	A	1	1	0	55.656578888	50.008975114	3	77.777777778	2	85.714285714	9	14	2	0	0	A	A	A	A	A	0	A	A	0	A	0	1	1	2	1	3	A	0	1	0	0	0	0	0
150	0	1	1	2	1	2	1	1	A	0	A	1	1	0	55.656578888	50.008975114	3	78.125	2	75	8	13	2	1	1	1	1	1	1	1	0	A	A	0	A	0	1	1	2	1	3	A	0	1	0	0	0	0	0
151	0	1	2	2	1	1	1	0	A	0	A	1	0	0	55.580542091	52.722872783	0	97.222222222	0	100	0	0	1	0	0	A	A	A	A	A	0	A	A	0	A	0	0	0	1	0	3	A	0	9	0	0	0	0	0
152	0	1	2	2	2	2	0	0	A	0	A	1	0	0	55.580542091	52.722872783	0	100	0	100	0	0	0	0	0	A	A	A	A	A	0	A	A	0	A	0	0	0	1	0	3	A	0	9	0	0	0	0	0
153	0	1	1	1	2	1	1	0	A	0	A	0	0	0	59.622302426	40.690833802	4	72.222222222	1	75	0	5	2	0	0	A	A	A	A	A	0	A	A	0	A	0	0	1	0	1	3	A	0	I	0	0	0	0	0
154	0	1	1	1	2	2	1	0	A	0	A	0	0	0	59.622302426	40.690833802	8	52.777777778	1	75	0	9	2	1	1	1	1	D	A	0	0	A	A	0	A	0	0	1	0	1	3	A	0	I	0	0	0	0	0
155	0	1	1	2	2	1	1	1	A	1	A	1	0	0	32.321621459	49.828801224	8	55.555555556	0	92.857142857	20.1875	28.1875	2	0	1	1	1	D	A	0	0	A	A	0	A	0	0	1	3	0	1	4	0	10	0	0	0	0	0
156	0	1	1	2	2	2	1	1	A	1	A	1	0	0	32.321621459	49.828801224	0	100	0	100	0	0	2	1	1	0	A	D	A	0	0	A	A	0	A	0	0	1	3	0	1	4	0	10	0	0	0	0	0
157	0	1	2	1	1	1	1	0	A	0	A	1	0	0	50.597546732	57.337566785	8	58.333333333	3	89.285714286	2	13	2	0	0	A	A	A	A	A	0	A	A	0	A	0	0	0	0	0	1	6	0	4	0	0	0	0	0
158	0	1	2	1	8	2	1	0	A	0	A	1	0	0	50.597546732	57.337566785	6	66.666666667	3	89.285714286	3	12	2	0	0	A	A	A	A	A	0	A	A	0	A	0	0	0	0	0	1	6	0	4	0	0	0	0	0
159	0	1	2	2	1	1	1	1	A	1	A	1	0	0	44.520649287	55.484237492	2	83.333333333	2	75	12.466666667	16.466666667	1	0	0	A	A	A	A	A	0	A	A	0	A	0	0	0	1	1	1	4	0	7	1	1	0	0	0
160	0	1	2	2	2	2	0	1	A	1	A	1	0	0	44.520649287	55.484237492	1	80.555555556	2	78.571428571	15.866666667	18.866666667	0	0	0	A	A	A	A	A	0	A	A	0	A	0	0	0	1	1	1	4	0	7	1	1	0	0	0
161	0	1	2	2	2	1	0	0	A	1	A	1	0	1	57.492194845	54.200947433	0	100	0	100	0	0	0	0	0	A	A	A	A	A	0	A	A	0	A	0	0	1	1	1	3	A	0	2	0	0	0	0	0
162	0	1	2	2	2	2	1	0	A	1	A	1	0	1	57.492194845	54.200947433	1	88.888888889	0	92.857142857	1	2	2	0	0	A	A	A	A	A	0	A	A	0	A	0	0	1	1	1	3	A	0	2	0	0	0	0	0
163	0	2	1	1	1	1	1	0	A	0	A	0	0	0	43.458637607	57.938714785	2	77.777777778	5	78.571428571	19	26	2	0	0	A	A	A	A	A	0	A	A	0	A	0	0	0	1	1	3	A	0	13	0	0	0	0	0
164	0	2	1	1	1	2	1	0	A	0	A	0	0	0	43.458637607	57.938714785	4	72.222222222	3	82.142857143	15	22	2	0	0	A	A	A	A	A	0	A	A	0	A	0	0	0	1	1	3	A	0	13	0	0	0	0	0
165	0	1	2	1	4	1	1	0	A	0	A	0	0	0	R	R	6	61.111111111	2	67.857142857	27.625	35.625	2	0	0	A	A	A	A	A	0	A	A	R	R	R	R	R	R	R	3	A	R	R	0	0	0	0	0
166	0	1	2	1	1	2	1	0	A	0	A	0	0	0	R	R	8	47.222222222	4	53.571428571	25	37	2	0	0	A	A	A	A	A	0	A	A	R	R	R	R	R	R	R	3	A	R	R	0	0	0	0	0
167	0	1	1	2	2	1	0	0	A	0	A	1	0	0	51.565420653	61.115471918	0	97.222222222	1	82.142857143	0	1	0	1	0	A	A	A	A	A	0	A	A	0	A	0	0	0	3	1	1	2	0	0	0	0	0	0	0
168	0	1	1	2	2	2	0	0	A	0	A	1	0	0	51.565420653	61.115471918	0	100	0	100	0	0	0	0	0	A	A	A	A	A	0	A	A	0	A	0	0	0	3	1	1	2	0	0	0	0	0	0	0
169	0	1	2	2	1	1	1	1	A	0	A	0	0	0	61.254067546	49.245142366	3	77.777777778	1	75	7	11	1	1	0	A	A	A	A	A	0	A	A	1	0	0	0	1	3	0	1	1	0	10	0	0	0	0	1
170	0	1	2	2	2	2	0	1	A	0	A	0	0	0	61.254067546	49.245142366	0	100	0	100	0	0	0	0	0	A	A	A	A	A	0	A	A	1	0	0	0	1	3	0	1	1	0	10	0	0	0	0	1
171	0	2	2	2	2	1	1	0	A	0	A	1	0	0	42.478864173	33.819759574	4	83.333333333	4	71.428571429	27	35	2	0	0	A	A	A	A	A	0	A	A	0	A	0	1	1	1	1	1	1	0	21	0	0	0	0	0
172	0	2	2	2	2	2	1	0	A	0	A	1	0	0	42.478864173	33.819759574	3	86.111111111	2	78.571428571	17	22	2	0	0	A	A	A	A	A	0	A	A	0	A	0	1	1	1	1	1	1	0	21	0	0	0	0	0
173	0	1	1	2	2	1	1	1	A	0	A	1	0	0	R	R	3	78.125	2	89.285714286	10.625	15.625	2	1	0	A	A	A	A	A	0	A	A	R	R	R	R	R	R	R	1	1	R	R	0	0	0	0	0
174	0	1	1	2	2	2	1	1	A	0	A	1	0	0	R	R	1	90.625	0	100	3.1875	4.1875	2	0	0	A	A	A	A	A	0	A	A	R	R	R	R	R	R	R	1	1	R	R	0	0	0	0	0
175	0	1	2	2	1	1	0	1	A	1	A	1	1	1	55.870716863	55.235215871	0	100	2	92.857142857	1	3	0	0	0	A	A	A	A	A	0	A	A	0	A	0	0	0	0	0	1	1	0	2	0	0	0	0	1
176	0	1	2	2	1	2	0	1	A	1	A	1	1	1	55.870716863	55.235215871	0	100	2	92.857142857	1	3	0	0	0	A	A	A	A	A	0	A	A	0	A	0	0	0	0	0	1	1	0	2	0	0	0	0	1
177	0	1	2	2	2	1	1	1	A	0	A	0	0	0	44.142792747	59.439932292	0	97.222222222	2	92.857142857	12	14	2	0	0	A	A	A	A	A	0	A	A	0	A	0	0	0	0	0	1	2	0	10	0	0	0	0	1
178	0	1	2	2	2	2	1	1	A	0	A	0	0	0	44.142792747	59.439932292	0	100	3	89.285714286	12	15	2	0	0	A	A	A	A	A	0	A	A	0	A	0	0	0	0	0	1	2	0	10	0	0	0	0	1
179	0	1	2	1	2	1	1	1	A	1	A	0	0	0	58.005207366	49.939954836	1	83.333333333	3	89.285714286	6	10	2	0	0	A	A	A	A	A	0	A	A	1	0	0	0	1	1	0	1	1	0	5	0	0	0	0	0
180	0	1	2	1	2	2	0	1	A	1	A	0	0	0	58.005207366	49.939954836	0	100	2	92.857142857	5	7	0	0	0	A	A	A	A	A	0	A	A	1	0	0	0	1	1	0	1	1	0	5	0	0	0	0	0
181	0	1	1	2	2	1	1	1	A	1	A	1	0	0	53.983482359	52.799232731	3	80.555555556	0	100	0	3	1	0	0	A	A	A	A	A	0	A	A	1	0	0	0	0	3	1	1	1	0	8	0	0	0	0	0
182	0	1	1	2	2	2	0	1	A	1	A	1	0	0	53.983482359	52.799232731	0	100	0	100	0	0	0	0	0	A	A	A	A	A	0	A	A	1	0	0	0	0	3	1	1	1	0	8	0	0	0	0	0
183	0	1	2	2	2	1	0	1	A	1	A	1	1	1	42.478864173	33.819759574	0	100	2	85.714285714	6	8	0	0	0	A	A	A	A	A	0	A	A	0	A	0	0	1	3	0	1	3	0	24	0	0	0	0	0
184	0	1	2	2	2	2	1	1	A	1	A	1	1	1	42.478864173	33.819759574	1	72.222222222	2	75	4	7	2	1	0	A	A	A	A	A	0	A	A	0	A	0	0	1	3	0	1	3	0	24	0	0	0	0	0
185	0	1	1	2	1	1	1	0	A	0	A	1	0	0	54.529140709	57.730282974	1	91.666666667	0	100	0	1	1	0	0	A	A	A	A	A	0	A	A	0	A	0	0	1	3	1	1	1	3	0	0	0	0	0	0
186	0	1	1	2	1	2	0	0	A	0	A	1	0	0	54.529140709	57.730282974	0	94.444444444	0	100	0	0	0	1	0	A	A	A	A	A	0	A	A	0	A	0	0	1	3	1	1	1	3	0	0	0	0	0	0
187	0	1	2	2	1	1	1	0	A	0	A	1	0	0	58.816758362	51.731135662	1	88.888888889	0	100	1	2	1	0	0	A	A	A	A	A	0	A	A	0	A	0	0	0	1	0	1	1	0	7	0	0	0	0	0
188	0	1	2	2	1	2	1	0	A	0	A	1	0	0	58.816758362	51.731135662	1	88.888888889	0	100	1	2	1	0	0	A	A	A	A	A	0	A	A	0	A	0	0	0	1	0	1	1	0	7	0	0	0	0	0
189	0	1	2	2	2	1	1	0	A	1	A	1	0	1	49.811589664	44.644868445	2	83.333333333	1	96.428571429	4	7	2	0	0	A	A	A	A	A	0	A	A	1	0	0	0	1	1	0	3	A	0	13	0	0	0	0	0
190	0	1	2	2	2	2	0	0	A	1	A	1	0	1	49.811589664	44.644868445	0	100	0	100	0	0	0	0	0	A	A	A	A	A	0	A	A	1	0	0	0	1	1	0	3	A	0	13	0	0	0	0	0
191	0	1	2	2	2	1	1	1	1	1	1	1	1	1	51.275911802	58.747275426	9	61.111111111	4	78.571428571	22	35	2	0	0	A	A	A	A	A	0	A	A	0	A	0	0	0	1	0	1	4	0	1	1	0	0	0	1
192	0	1	2	2	2	2	1	1	1	1	1	1	1	1	51.275911802	58.747275426	4	86.111111111	2	89.285714286	15	21	1	0	0	A	A	A	A	A	0	A	A	0	A	0	0	0	1	0	1	4	0	1	1	0	0	0	1
193	0	1	2	1	1	1	1	0	A	0	A	1	0	0	50.871422391	50.488465105	3	75	2	89.285714286	10.2	15.2	2	0	0	A	A	A	A	A	0	A	A	0	A	0	0	0	1	0	1	1	2	3	0	0	0	0	0
194	0	1	2	1	1	2	1	0	A	0	A	1	0	0	50.871422391	50.488465105	2	83.333333333	1	96.428571429	7.9333333333	10.933333333	2	0	0	A	A	A	A	A	0	A	A	0	A	0	0	0	1	0	1	1	2	3	0	0	0	0	0
195	0	2	1	2	2	1	1	0	A	0	A	1	0	0	57.492194845	54.200947433	0	97.222222222	0	100	0	0	1	0	0	A	A	A	A	A	0	A	A	0	A	0	0	1	3	0	1	4	0	10	0	0	0	0	0
196	0	2	1	2	2	2	1	0	A	0	A	1	0	0	57.492194845	54.200947433	0	97.222222222	0	100	0	0	1	0	0	A	A	A	A	A	0	A	A	0	A	0	0	1	3	0	1	4	0	10	0	0	0	0	0
197	0	1	1	2	2	1	1	0	A	0	A	0	0	0	48.573236781	58.74510523	1	91.666666667	0	100	0	1	1	0	0	A	A	A	A	A	0	A	A	0	A	0	0	0	1	1	1	5	2	8	0	0	0	0	0
198	0	1	1	2	2	2	0	0	A	0	A	0	0	0	48.573236781	58.74510523	0	100	0	100	0	0	0	0	0	A	A	A	A	A	0	A	A	0	A	0	0	0	1	1	1	5	2	8	0	0	0	0	0
199	0	1	2	1	1	1	1	1	A	1	A	0	0	0	56.146915884	57.162341115	1	91.666666667	2	82.142857143	11	14	2	0	0	A	A	A	A	A	0	A	A	0	A	0	0	0	4	0	1	3	0	2	0	0	0	0	0
200	0	1	2	1	1	2	1	1	A	1	A	0	0	0	56.146915884	57.162341115	1	94.444444444	2	92.857142857	8	11	1	0	0	A	A	A	A	A	0	A	A	0	A	0	0	0	4	0	1	3	0	2	0	0	0	0	0
201	0	2	2	2	2	1	1	1	A	1	A	1	0	0	40.21360061	47.635171004	6	75	1	89.285714286	12	19	1	0	0	A	A	A	A	A	0	A	A	0	A	0	0	1	1	0	1	1	0	14	0	0	0	0	0
202	0	2	2	2	2	2	1	1	A	1	A	1	0	0	40.21360061	47.635171004	5	78.125	2	85.714285714	6	13	1	0	0	A	A	A	A	A	0	A	A	0	A	0	0	1	1	0	1	1	0	14	0	0	0	0	0
203	0	1	2	2	2	1	1	1	A	0	A	1	0	0	58.294716217	52.308151328	1	91.666666667	2	78.571428571	2	5	2	0	0	A	A	A	A	A	0	A	A	1	0	0	0	1	2	1	1	5	0	7	0	0	0	0	0
204	0	1	2	2	2	2	0	1	A	0	A	1	0	0	58.294716217	52.308151328	0	100	0	100	0	0	0	0	0	A	A	A	A	A	0	A	A	1	0	0	0	1	2	1	1	5	0	7	0	0	0	0	0
205	0	1	1	2	2	1	1	0	A	0	A	0	0	0	59.106267213	54.099332154	0	100	0	100	0	0	1	0	0	A	A	A	A	A	0	A	A	0	A	0	0	0	4	1	3	A	2	1	0	0	0	0	0
206	0	1	1	2	2	2	1	0	A	0	A	0	0	0	59.106267213	54.099332154	0	91.666666667	0	92.857142857	0	0	1	0	0	A	A	A	A	A	0	A	A	0	A	0	0	0	4	1	3	A	2	1	0	0	0	0	0
207	0	1	2	2	2	1	1	0	A	0	A	1	0	0	50.987506177	50.769796967	0	97.222222222	1	96.428571429	0	1	1	0	0	A	A	A	A	A	0	A	A	0	A	0	1	0	1	0	1	2	0	20	0	0	0	1	0
208	0	1	2	2	2	2	1	0	A	0	A	1	0	0	50.987506177	50.769796967	0	97.222222222	1	96.428571429	0	1	1	0	0	A	A	A	A	A	0	A	A	0	A	0	1	0	1	0	1	2	0	20	0	0	0	1	0
209	0	1	2	2	1	1	1	1	A	1	A	0	1	1	52.910699614	58.154078236	0	97.222222222	0	89.285714286	0	0	1	0	0	A	A	A	A	A	0	A	A	1	0	0	1	0	1	0	1	1	1	0	0	0	0	0	0
210	0	1	2	2	2	2	1	1	A	1	A	0	1	1	52.910699614	58.154078236	0	100	0	92.857142857	0	0	1	0	0	A	A	A	A	A	0	A	A	1	0	0	1	0	1	0	1	1	1	0	0	0	0	0	0
211	0	1	1	1	1	1	1	0	A	0	A	0	0	0	42.177506957	58.1588284	2	91.666666667	0	92.857142857	6	8	1	0	0	A	A	A	A	A	0	A	A	1	0	0	1	0	1	0	1	3	0	9	0	0	0	0	0
212	0	1	1	1	1	2	1	0	A	0	A	0	0	0	42.177506957	58.1588284	2	90.625	1	82.142857143	10	13	2	1	1	0	A	0	A	D	0	A	A	1	0	0	1	0	1	0	1	3	0	9	0	0	0	0	0
213	0	1	1	1	1	1	1	0	A	0	A	1	0	0	56.660365712	47.147919954	11	41.666666667	4	57.142857143	36	51	2	0	0	A	A	A	A	A	0	A	A	0	A	0	1	1	1	1	1	1	0	7	0	0	0	0	0
214	0	1	1	1	2	2	1	0	A	0	A	1	0	0	56.660365712	47.147919954	9	41.666666667	4	60.714285714	37	50	2	0	0	A	A	A	A	A	0	A	A	0	A	0	1	1	1	1	1	1	0	7	0	0	0	0	0
215	0	1	2	2	1	1	0	0	A	0	A	1	0	0	51.292924438	58.722020095	0	100	0	100	0	0	0	1	0	A	A	A	A	A	0	A	A	0	A	0	0	1	1	0	1	4	0	4	1	1	0	0	1
216	0	1	2	2	1	2	0	0	A	0	A	1	0	0	51.292924438	58.722020095	0	100	0	100	0	0	0	0	0	A	A	A	A	A	0	A	A	0	A	0	0	1	1	0	1	4	0	4	1	1	0	0	1
217	0	1	1	2	2	1	1	0	A	0	A	1	0	0	56.207319489	45.231145275	0	100	1	96.428571429	7.4375	8.4375	2	0	0	A	A	A	A	A	0	A	A	0	A	0	0	0	3	0	1	1	0	11	0	0	0	0	0
218	0	1	1	2	2	2	1	0	A	0	A	1	0	0	56.207319489	45.231145275	0	100	0	100	8.5	8.5	2	0	0	A	A	A	A	A	0	A	A	0	A	0	0	0	3	0	1	1	0	11	0	0	0	0	0
219	0	3	2	2	A	1	1	1	A	1	A	1	0	0	36.308578483	53.615744253	0	100	2	92.857142857	0	2	1	0	0	A	A	A	A	A	0	A	A	0	A	0	0	0	0	1	3	A	1	12	0	0	0	0	0
220	0	3	2	2	A	2	1	1	A	1	A	1	0	0	36.308578483	53.615744253	0	100	2	92.857142857	0	2	1	0	0	A	A	A	A	A	0	A	A	0	A	0	0	0	0	1	3	A	1	12	0	0	0	0	0
221	0	3	2	2	2	1	1	0	A	0	A	1	0	0	51.533878051	46.31414711	1	91.666666667	2	92.857142857	1.0625	4.0625	2	1	0	A	A	A	A	A	0	A	A	0	A	0	1	0	0	M	1	1	0	2	0	0	0	0	0
222	0	3	2	2	2	2	1	0	A	0	A	1	0	0	51.533878051	46.31414711	0	100	0	100	0	0	2	0	0	A	A	A	A	A	0	A	A	0	A	0	1	0	0	M	1	1	0	2	0	0	0	0	0
223	0	1	2	2	2	1	0	1	1	0	A	0	1	0	57.781703696	56.569143925	0	100	0	100	0	0	0	0	0	A	A	A	A	A	0	A	A	1	0	0	1	0	0	0	3	A	0	13	0	0	0	0	0
224	0	1	2	2	2	2	0	1	1	0	A	0	1	0	57.781703696	56.569143925	0	100	0	100	0	0	0	0	0	A	A	A	A	A	0	A	A	1	0	0	1	0	0	0	3	A	0	13	0	0	0	0	0
225	0	1	2	2	2	1	1	1	A	1	A	1	0	0	54.529140709	57.730282974	1	88.888888889	2	89.285714286	3	6	1	0	0	A	A	A	A	A	0	A	A	0	A	0	0	1	0	1	1	2	0	1	0	0	0	0	0
226	0	1	2	2	2	2	1	1	A	1	A	1	0	0	54.529140709	57.730282974	2	88.888888889	2	92.857142857	1	5	1	0	0	A	A	A	A	A	0	A	A	0	A	0	0	1	0	1	1	2	0	1	0	0	0	0	0
227	0	2	2	2	2	1	1	1	A	0	A	0	1	0	56.146915884	57.162341115	1	91.666666667	0	92.857142857	2	3	2	0	0	A	A	A	A	A	0	A	A	0	A	0	0	0	0	1	3	A	0	3	0	0	0	0	0
228	0	2	2	2	2	2	0	1	A	0	A	0	1	0	56.146915884	57.162341115	0	100	0	100	0	0	0	0	0	A	A	A	A	A	0	A	A	0	A	0	0	0	0	1	3	A	0	3	0	0	0	0	0
229	0	1	1	2	1	1	0	1	A	1	A	0	1	1	51.047909781	38.838601127	0	100	0	100	0	0	0	0	0	A	A	A	A	A	0	A	A	1	0	0	1	1	3	0	1	4	0	19	1	0	0	0	0
230	0	1	1	2	1	2	0	1	A	1	A	0	1	1	51.047909781	38.838601127	0	100	0	100	0	0	0	0	0	A	A	A	A	A	0	A	A	1	0	0	1	1	3	0	1	4	0	19	1	0	0	0	0
231	0	1	2	2	1	1	1	0	A	0	A	1	0	0	63.236322517	9.8131916049	0	94.444444444	2	92.857142857	1	3	2	1	1	1	1	0	A	1	0	A	A	1	0	0	0	0	3	0	3	A	0	57	0	0	0	0	0
232	0	1	2	2	2	2	1	0	A	0	A	1	0	0	63.236322517	9.8131916049	0	94.444444444	1	96.428571429	0	1	1	0	0	A	A	A	A	A	0	A	A	1	0	0	0	0	3	0	3	A	0	57	0	0	0	0	0
233	0	2	2	2	5	1	1	1	A	1	A	0	0	0	52.077315754	53.926728709	0	100	2	92.857142857	0	2	1	0	0	A	A	A	A	A	0	A	A	0	A	0	0	1	1	0	1	1	0	4	0	0	0	0	0
234	0	2	2	2	1	2	1	1	A	1	A	0	0	0	52.077315754	53.926728709	0	100	0	100	0	0	1	0	0	A	A	A	A	A	0	A	A	0	A	0	0	1	1	0	1	1	0	4	0	0	0	0	0
235	0	1	2	2	2	1	1	1	A	0	A	0	0	0	53.966469723	52.824488062	0	94.444444444	1	96.428571429	0	1	1	0	0	A	A	A	A	A	0	A	A	0	A	0	0	0	3	0	1	1	0	1	0	0	0	0	0
236	0	1	2	2	2	2	0	1	A	0	A	0	0	0	53.966469723	52.824488062	0	100	0	100	0	0	0	0	0	A	A	A	A	A	0	A	A	0	A	0	0	0	3	0	1	1	0	1	0	0	0	0	0
237	0	2	2	1	2	1	0	0	A	1	A	0	0	1	32.939582925	63.169705706	0	100	0	100	0	0	0	0	0	A	A	A	A	A	0	A	A	0	A	0	0	0	0	0	1	4	1	0	1	0	0	0	0
238	0	2	2	1	1	2	1	0	A	1	A	0	0	1	32.939582925	63.169705706	11	36.111111111	4	32.142857143	43	58	2	0	0	A	A	A	A	A	0	A	A	0	A	0	0	0	0	0	1	4	1	0	1	0	0	0	0
239	0	1	1	2	1	1	0	0	A	0	A	0	0	0	42.10080424	60.728579471	1	97.222222222	2	92.857142857	14.875	17.875	0	0	0	A	A	A	A	A	0	A	A	0	A	0	0	0	3	0	1	3	1	1	1	0	0	0	0
240	0	1	1	2	1	2	0	0	A	0	A	0	0	0	42.10080424	60.728579471	3	83.333333333	3	78.571428571	22.3125	28.3125	0	1	0	A	A	A	A	A	0	A	A	0	A	0	0	0	3	0	1	3	1	1	1	0	0	0	0
241	0	1	1	2	3	1	0	0	A	0	A	0	0	0	46.591366397	66.49341715	0	100	0	100	0	0	0	0	0	A	A	A	A	A	0	A	A	0	A	0	0	0	1	0	3	A	0	3	0	0	0	0	0
242	0	1	1	2	1	2	1	0	A	0	A	0	0	0	46.591366397	66.49341715	8	66.666666667	1	96.428571429	7	16	1	0	1	1	0	1	0	0	0	A	A	0	A	0	0	0	1	0	3	A	0	3	0	0	0	0	0
243	0	1	2	2	1	1	0	1	A	1	1	1	1	1	38.87922964	62.449681033	0	94.444444444	0	100	0	0	0	0	0	A	A	A	A	A	0	A	A	1	0	0	1	1	4	1	1	4	0	5	1	0	0	0	0
244	0	1	2	2	1	2	0	1	A	1	1	1	1	1	38.87922964	62.449681033	0	100	0	100	0	0	0	0	0	A	A	A	A	A	0	A	A	1	0	0	1	1	4	1	1	4	0	5	1	0	0	0	0
245	0	2	2	2	2	1	1	0	A	0	A	0	0	0	52.215321907	56.769624927	2	84.375	0	100	0	2	1	0	0	A	A	A	A	A	0	A	A	0	A	0	0	0	0	0	1	3	1	17	0	0	0	0	0
246	0	2	2	2	2	2	1	0	A	0	A	0	0	0	52.215321907	56.769624927	11	44.444444444	0	100	31	42	1	0	0	A	A	A	A	A	0	A	A	0	A	0	0	0	0	0	1	3	1	17	0	0	0	0	0
247	0	1	2	2	2	1	1	1	A	0	A	1	0	0	59.636292371	49.813084225	0	94.444444444	1	96.428571429	0	1	2	0	0	A	A	A	A	A	0	A	A	0	A	0	1	0	4	0	1	2	0	2	0	0	0	0	0
248	0	1	2	2	2	2	1	1	A	0	A	1	0	0	59.636292371	49.813084225	0	100	1	96.428571429	0	1	2	0	0	A	A	A	A	A	0	A	A	0	A	0	1	0	4	0	1	2	0	2	0	0	0	0	0
249	0	1	1	2	1	1	0	1	A	0	A	1	0	0	58.050497104	59.428922327	0	100	0	100	0	0	0	0	0	A	A	A	A	A	0	A	A	0	A	0	1	1	6	0	1	1	0	2	0	0	0	0	0
250	0	1	1	2	1	2	1	1	A	0	A	1	0	0	58.050497104	59.428922327	1	97.222222222	0	100	1	2	1	0	0	A	A	A	A	A	0	A	A	0	A	0	1	1	6	0	1	1	0	2	0	0	0	0	0
251	0	1	2	1	1	1	1	1	A	1	A	1	1	1	26.245404129	56.656651107	14	34.375	4	57.142857143	I	M	2	0	0	A	A	A	A	A	0	A	A	0	A	0	0	0	1	1	1	8	0	1	1	0	0	0	1
252	0	1	2	1	1	2	1	1	A	1	A	1	1	1	26.245404129	56.656651107	10	53.125	4	82.142857143	I	M	2	1	1	0	A	1	1	0	0	A	A	0	A	0	0	0	1	1	1	8	0	1	1	0	0	0	1
253	0	1	2	2	1	1	1	0	A	0	A	0	0	0	60.946428637	43.974450595	0	91.666666667	1	96.428571429	2.125	3.125	1	0	0	A	A	A	A	A	0	A	A	0	A	0	0	1	2	1	1	8	0	7	0	0	0	0	1
254	0	1	2	2	1	2	1	0	A	0	A	0	0	0	60.946428637	43.974450595	0	91.666666667	1	92.857142857	2.125	3.125	1	1	0	A	A	A	A	A	0	A	A	0	A	0	0	1	2	1	1	8	0	7	0	0	0	0	1
255	0	1	2	2	1	1	0	0	A	0	A	0	0	0	55.025854118	44.107845608	8	61.111111111	3	78.571428571	11	22	0	0	0	A	A	A	A	A	0	A	A	0	A	0	0	1	1	1	1	4	0	7	0	0	0	0	0
256	0	1	2	2	1	2	0	0	A	0	A	0	0	0	55.025854118	44.107845608	4	75	5	71.428571429	17	26	0	0	0	A	A	A	A	A	0	A	A	0	A	0	0	1	1	1	1	4	0	7	0	0	0	0	0
257	0	1	2	2	1	1	0	0	A	0	A	1	0	0	59.106267213	54.099332154	0	100	1	96.428571429	0	1	0	0	0	A	A	A	A	A	0	A	A	0	A	0	0	0	1	1	1	2	0	1	0	0	0	0	0
258	0	1	2	2	1	2	0	0	A	0	A	1	0	0	59.106267213	54.099332154	0	100	0	100	0	0	0	0	0	A	A	A	A	A	0	A	A	0	A	0	0	0	1	1	1	2	0	1	0	0	0	0	0
259	0	1	1	1	1	1	1	0	A	0	A	1	0	0	49.096797481	54.697715567	1	94.444444444	0	100	3	4	2	0	0	A	A	A	A	A	0	A	A	0	A	0	0	0	1	1	3	A	0	2	0	0	0	0	0
260	0	1	1	1	2	2	1	0	A	0	A	1	0	0	49.096797481	54.697715567	1	94.444444444	0	100	3	4	2	1	0	A	A	A	A	A	0	A	A	0	A	0	0	0	1	1	3	A	0	2	0	0	0	0	0
261	0	1	2	2	3	1	0	0	A	1	A	1	0	0	46.406953084	51.23380283	0	100	2	92.857142857	0	2	0	0	0	A	A	A	A	A	0	A	A	0	A	0	0	0	1	0	1	2	0	7	0	0	0	0	1
262	0	1	2	2	3	2	0	0	A	1	A	1	0	0	46.406953084	51.23380283	0	100	1	96.428571429	0	1	0	1	0	A	A	A	A	A	0	A	A	0	A	0	0	0	1	0	1	2	0	7	0	0	0	0	1
263	0	1	1	2	1	1	0	0	A	0	A	1	0	0	58.837473805	51.239553752	0	100	0	100	0	0	0	0	0	A	A	A	A	A	0	A	A	1	0	0	0	1	2	1	1	2	0	2	0	0	0	0	0
264	0	1	1	2	2	2	0	0	A	0	A	1	0	0	58.837473805	51.239553752	0	100	0	100	0	0	0	0	0	A	A	A	A	A	0	A	A	1	0	0	0	1	2	1	1	2	0	2	0	0	0	0	0
265	0	1	1	2	2	1	0	0	A	0	A	1	0	0	56.146915884	57.162341115	0	100	1	96.428571429	0	1	0	0	0	A	A	A	A	A	0	A	A	0	A	0	0	1	2	1	1	4	2	3	0	0	0	0	0
266	0	1	1	2	1	2	1	0	A	0	A	1	0	0	56.146915884	57.162341115	0	91.666666667	2	92.857142857	2	4	1	0	1	1	0	1	0	0	0	A	A	0	A	0	0	1	2	1	1	4	2	3	0	0	0	0	0
267	0	1	2	2	5	1	1	0	A	1	A	1	0	1	44.688222483	58.473407374	5	66.666666667	4	82.142857143	27	36	1	0	0	A	A	A	A	A	0	A	A	0	A	0	1	0	1	0	1	3	0	2	0	0	0	1	0
268	0	1	2	2	5	2	1	0	A	1	A	1	0	1	44.688222483	58.473407374	8	58.333333333	4	71.428571429	29	41	2	0	0	A	A	A	A	A	0	A	A	0	A	0	1	0	1	0	1	3	0	2	0	0	0	1	0
269	0	1	2	1	2	1	1	0	A	1	A	1	0	0	42.663475226	65.634374383	0	100	0	85.714285714	0	0	2	1	0	A	A	A	A	A	1	0	1	1	1	0	1	0	1	0	1	5	0	6	0	0	0	0	1
270	0	1	2	1	2	2	0	0	A	1	A	1	0	0	42.663475226	65.634374383	0	100	0	100	0	0	0	0	0	A	A	A	A	A	1	0	1	1	1	0	1	0	1	0	1	5	0	6	0	0	0	0	1
271	0	1	2	2	2	1	1	0	A	0	A	1	0	0	49.675586569	53.536533389	1	88.888888889	2	85.714285714	5.3125	8.3125	2	0	0	A	A	A	A	A	0	A	A	0	A	0	1	0	2	0	1	4	0	4	0	0	0	0	0
272	0	1	2	2	2	2	1	0	A	0	A	1	0	0	49.675586569	53.536533389	4	69.444444444	2	75	8.5	14.5	2	0	0	A	A	A	A	A	0	A	A	0	A	0	1	0	2	0	1	4	0	4	0	0	0	0	0
273	0	1	1	2	2	1	0	0	A	0	A	1	0	0	50.220578999	58.323437036	0	100	0	100	0	0	0	0	0	A	A	A	A	A	0	A	A	1	0	0	0	0	0	1	1	4	0	0	0	0	0	0	0
274	0	1	1	2	2	2	1	0	A	0	A	1	0	0	50.220578999	58.323437036	0	94.444444444	0	100	0	0	1	1	1	1	1	0	A	0	0	A	A	1	0	0	0	0	0	1	1	4	0	0	0	0	0	0	0
275	0	1	2	1	1	1	1	1	A	0	A	1	1	0	29.233973715	62.414070076	9	50	5	50	32.9375	46.9375	2	D	1	1	0	1	0	0	0	A	A	0	A	1	1	0	1	0	1	7	2	5	1	0	0	0	1
276	0	1	2	1	1	2	1	1	A	0	A	1	1	0	29.233973715	62.414070076	0	96.875	0	96.428571429	9	9	1	0	0	A	A	A	A	A	0	A	A	0	A	1	1	0	1	0	1	7	2	5	1	0	0	0	1
277	0	0	2	2	2	1	1	1	A	1	A	1	1	1	38.9864508	41.77948964	10	47.222222222	4	71.428571429	36	50	2	1	0	A	A	A	A	A	0	A	A	0	A	0	0	1	1	0	1	4	1	27	1	0	0	0	0
278	0	0	2	2	2	2	1	1	A	1	A	1	1	1	38.9864508	41.77948964	6	61.111111111	3	82.142857143	27	36	1	0	0	A	A	A	A	A	0	A	A	0	A	0	0	1	1	0	1	4	1	27	1	0	0	0	0
279	0	1	1	2	1	1	0	0	A	0	A	0	0	0	57.749723787	47.521247681	0	100	0	96.428571429	0	0	0	0	0	A	A	A	A	A	0	A	A	0	A	0	1	0	4	0	1	3	0	4	0	0	0	0	0
280	0	1	1	2	8	2	0	0	A	0	A	0	0	0	57.749723787	47.521247681	0	100	0	96.428571429	0	0	0	0	0	A	A	A	A	A	0	A	A	0	A	0	1	0	4	0	1	3	0	4	0	0	0	0	0
281	0	1	1	2	1	1	1	0	A	0	A	0	0	0	53.45679527	57.331699915	2	80.555555556	0	78.571428571	6.0714285714	8.0714285714	1	1	0	A	A	A	A	A	0	A	A	0	A	0	0	1	0	1	1	2	0	2	0	0	0	0	0
282	0	1	1	2	1	2	1	0	A	0	A	0	0	0	53.45679527	57.331699915	0	100	0	100	0	0	1	0	0	A	A	A	A	A	0	A	A	0	A	0	0	1	0	1	1	2	0	2	0	0	0	0	0
283	0	1	2	2	4	1	0	1	A	0	A	0	0	0	55.373935629	41.003795748	0	100	1	92.857142857	2	3	0	0	0	A	A	A	A	A	0	A	A	0	A	0	1	1	1	1	1	7	0	15	0	0	0	0	0
284	0	1	2	2	1	2	0	1	A	0	A	0	0	0	55.373935629	41.003795748	0	91.666666667	0	96.428571429	1	1	0	0	0	A	A	A	A	A	0	A	A	0	A	0	1	1	1	1	1	7	0	15	0	0	0	0	0
285	0	1	2	2	2	1	0	0	A	1	A	1	0	0	56.146915884	57.162341115	1	83.333333333	2	85.714285714	10	13	0	0	0	A	A	A	A	A	1	1	0	1	0	0	0	1	4	0	1	4	0	0	0	0	0	0	0
286	0	1	2	2	1	2	1	0	A	1	A	1	0	0	56.146915884	57.162341115	3	80.555555556	3	82.142857143	8	14	1	0	0	A	A	A	A	A	1	1	0	1	0	0	0	1	4	0	1	4	0	0	0	0	0	0	0
287	0	2	2	2	2	1	1	0	A	0	A	1	0	0	34.507939201	31.126547285	0	91.666666667	3	75	21.25	24.25	2	1	0	A	A	A	A	A	0	A	A	0	A	0	1	0	0	0	1	6	1	24	1	0	0	0	0
288	0	2	2	2	2	2	1	0	A	0	A	1	0	0	34.507939201	31.126547285	11	47.222222222	4	71.428571429	27	42	2	1	0	A	A	A	A	A	0	A	A	0	A	0	1	0	0	0	1	6	1	24	1	0	0	0	0
289	0	1	2	2	2	1	1	0	A	0	A	0	0	0	49.658573933	53.561788721	0	100	2	92.857142857	3.1875	5.1875	1	1	0	A	A	A	A	A	0	A	A	0	A	0	0	0	1	1	1	6	0	9	0	0	0	0	0
290	0	1	2	2	2	2	1	0	A	0	A	0	0	0	49.658573933	53.561788721	0	100	2	92.857142857	2.125	4.125	1	0	0	A	A	A	A	A	0	A	A	0	A	0	0	0	1	1	1	6	0	9	0	0	0	0	0
291	0	1	1	2	A	1	1	0	A	1	A	1	0	0	57.172085529	33.542301194	0	97.222222222	2	82.142857143	7	9	2	0	0	A	A	A	A	A	0	A	A	0	A	0	0	1	4	1	1	8	1	20	0	0	0	0	0
292	0	1	1	2	A	2	1	0	A	1	A	1	0	0	57.172085529	33.542301194	4	66.666666667	3	64.285714286	16	23	2	0	0	A	A	A	A	A	0	A	A	0	A	0	0	1	4	1	1	8	1	20	0	0	0	0	0
293	0	1	2	2	1	1	1	1	A	1	A	1	0	0	52.638203399	55.760626413	3	77.777777778	1	96.428571429	2.125	6.125	1	0	0	A	A	A	A	A	0	A	A	0	A	0	0	0	1	1	1	2	0	9	0	0	0	1	0
294	0	1	2	2	1	2	0	1	A	1	A	1	0	0	52.638203399	55.760626413	0	100	0	100	0	0	0	0	0	A	A	A	A	A	0	A	A	0	A	0	0	0	1	1	1	2	0	9	0	0	0	1	0
295	0	1	2	2	2	1	1	1	A	0	A	1	0	0	50.713906736	53.985627111	3	83.333333333	1	96.428571429	4	8	1	0	0	A	A	A	A	A	0	A	A	0	A	0	0	1	1	0	1	4	2	3	1	0	0	0	0
296	0	1	2	2	2	2	1	1	A	0	A	1	0	0	50.713906736	53.985627111	1	88.888888889	0	89.285714286	4	5	1	1	1	1	0	0	A	0	0	A	A	0	A	0	0	1	1	0	1	4	2	3	1	0	0	0	0
297	0	1	1	2	2	1	1	0	A	0	A	0	0	0	60.451546173	51.137938472	0	97.222222222	0	100	0	0	1	1	0	A	A	A	A	A	0	A	A	0	A	0	0	0	5	0	1	2	0	5	0	0	0	0	0
298	0	1	1	2	2	2	1	0	A	0	A	0	0	0	60.451546173	51.137938472	0	97.222222222	0	100	0	0	1	0	0	A	A	A	A	A	0	A	A	0	A	0	0	0	5	0	1	2	0	5	0	0	0	0	0
299	0	1	1	2	5	1	1	0	A	0	A	0	0	0	58.370753014	49.59425366	0	100	2	92.857142857	0	2	1	0	0	A	A	A	A	A	0	A	A	0	A	0	0	0	0	1	1	3	5	7	0	0	0	0	0
300	0	1	1	2	1	2	1	0	A	0	A	0	0	0	58.370753014	49.59425366	0	97.222222222	2	71.428571429	0	2	1	1	0	A	A	A	A	A	0	A	A	0	A	0	0	0	0	1	1	3	5	7	0	0	0	0	0
301	0	3	2	2	2	1	1	1	A	1	A	1	1	0	50.887055583	59.705763277	1	84.375	0	92.857142857	0	1	1	0	0	A	A	A	A	A	0	A	A	0	A	0	0	0	1	0	1	8	1	0	0	0	0	0	1
302	0	3	2	2	2	2	1	1	A	1	A	1	1	0	50.887055583	59.705763277	0	96.875	0	100	2.2666666667	2.2666666667	1	0	0	A	A	A	A	A	0	A	A	0	A	0	0	0	1	0	1	8	1	0	0	0	0	0	1
303	0	1	1	2	1	1	0	0	A	0	A	0	0	0	60.451546173	51.137938472	0	100	1	96.428571429	0	1	0	0	0	A	A	A	A	A	0	A	A	1	0	0	0	0	1	0	1	4	0	2	0	0	0	0	0
304	0	1	1	2	1	2	0	0	A	0	A	0	0	0	60.451546173	51.137938472	1	97.222222222	1	89.285714286	2	4	0	0	1	1	0	1	0	0	0	A	A	1	0	0	0	0	1	0	1	4	0	2	0	0	0	0	0
305	0	1	1	2	2	1	1	1	1	0	A	0	1	0	51.092762214	54.080997182	6	72.222222222	2	85.714285714	0	8	1	1	0	A	A	A	A	A	0	A	A	0	A	0	0	0	3	1	1	2	0	3	1	0	0	0	0
306	0	1	1	2	1	2	0	1	1	0	A	0	1	0	51.092762214	54.080997182	0	100	0	100	0	0	0	0	0	A	A	A	A	A	0	A	A	0	A	0	0	0	3	1	1	2	0	3	1	0	0	0	0
307	0	2	2	2	1	1	1	1	A	1	A	1	1	1	42.631932624	50.833049575	0	94.444444444	2	89.285714286	4.25	6.25	1	0	0	A	A	A	A	A	0	A	A	0	A	0	0	0	2	0	1	4	0	4	1	0	0	0	1
308	0	2	2	2	1	2	0	1	A	1	A	1	1	1	42.631932624	50.833049575	0	100	0	100	0	0	0	0	0	A	A	A	A	A	0	A	A	0	A	0	0	0	2	0	1	4	0	4	1	0	0	0	1
309	0	1	2	2	7	1	1	1	A	1	A	1	0	0	61.601483137	45.99694591	2	88.888888889	2	71.428571429	3.1875	7.1875	1	1	0	A	A	A	A	A	0	A	A	0	A	0	0	1	4	0	3	A	0	4	0	0	0	0	0
310	0	1	2	2	1	2	0	1	A	1	A	1	0	0	61.601483137	45.99694591	0	97.222222222	0	100	0	0	0	1	0	A	A	A	A	A	0	A	A	0	A	0	0	1	4	0	3	A	0	4	0	0	0	0	0
311	0	1	2	2	2	1	1	1	A	1	A	0	0	0	56.251158788	47.885443881	0	94.444444444	2	78.571428571	5	7	2	0	0	A	A	A	A	A	0	A	A	0	A	0	1	0	2	1	1	4	0	12	1	0	0	0	0
312	0	1	2	2	2	2	1	1	A	1	A	0	0	0	56.251158788	47.885443881	7	63.888888889	4	60.714285714	18	29	2	0	0	A	A	A	A	A	0	A	A	0	A	0	1	0	2	1	1	4	0	12	1	0	0	0	0
313	0	2	1	2	1	1	1	0	A	0	A	1	0	0	34.87220043	45.12064182	6	75	4	71.428571429	22	32	1	0	1	1	0	D	A	0	0	A	A	0	A	0	0	1	1	1	3	A	0	15	0	0	0	0	0
314	0	2	1	2	5	2	1	0	A	0	A	1	0	0	34.87220043	45.12064182	5	81.25	4	85.714285714	18	27	2	0	0	A	A	A	A	A	0	A	A	0	A	0	0	1	1	1	3	A	0	15	0	0	0	0	0
315	1	1	1	1	2	1	1	1	A	1	A	1	0	0	57.492194845	54.200947433	7	61.111111111	4	82.142857143	22	33	2	0	0	A	A	A	A	A	0	A	A	0	A	0	0	1	1	1	3	A	0	0	0	0	0	0	0
316	1	1	1	1	2	2	1	1	A	1	A	1	0	0	57.492194845	54.200947433	6	63.888888889	4	82.142857143	19	29	2	0	0	A	A	A	A	A	0	A	A	0	A	0	0	1	1	1	3	A	0	0	0	0	0	0	0
317	0	1	2	2	2	1	1	1	A	0	A	1	0	0	52.348694547	53.392429921	5	71.875	0	89.285714286	1	6	2	1	0	A	A	A	A	A	0	A	A	0	A	1	0	0	1	1	1	3	0	3	1	0	0	0	0
318	0	1	2	2	2	2	1	1	A	0	A	1	0	0	52.348694547	53.392429921	0	100	0	100	0	0	1	0	0	A	A	A	A	A	0	A	A	0	A	1	0	0	1	1	1	3	0	3	1	0	0	0	0
319	0	2	1	2	2	1	1	1	A	1	A	1	1	1	39.200374356	49.645187815	9	55.555555556	4	57.142857143	32	45	2	0	0	A	A	A	A	A	0	A	A	0	A	0	1	0	0	0	2	3	1	9	1	0	0	0	0
320	0	2	1	2	2	2	1	1	A	1	A	1	1	1	39.200374356	49.645187815	9	50	4	57.142857143	31	44	2	0	0	A	A	A	A	A	0	A	A	0	A	0	1	0	0	0	2	3	1	9	1	0	0	0	0
321	0	1	2	2	2	1	0	1	A	1	A	1	0	0	53.900001541	38.346050188	0	100	1	96.428571429	2	3	0	0	0	A	A	A	A	A	0	A	A	0	A	0	0	0	1	1	1	5	1	35	0	0	0	0	0
322	0	1	2	2	2	2	0	1	A	1	A	1	0	0	53.900001541	38.346050188	0	100	0	100	4	4	0	0	0	A	A	A	A	A	0	A	A	0	A	0	0	0	1	1	1	5	1	35	0	0	0	0	0
323	0	1	1	2	2	1	1	0	A	0	A	0	0	0	54.255978574	55.192684554	4	66.666666667	2	89.285714286	16	22	2	1	1	1	0	1	0	0	0	A	A	0	A	0	0	1	3	0	3	A	0	18	0	0	0	0	0
324	0	1	1	2	1	2	1	0	A	0	A	0	0	0	54.255978574	55.192684554	4	69.444444444	2	89.285714286	17	23	2	0	0	A	A	A	A	A	0	A	A	0	A	0	0	1	3	0	3	A	0	18	0	0	0	0	0
325	0	1	2	2	1	1	1	1	A	1	A	1	1	0	49.268614488	60.129558539	1	94.444444444	3	89.285714286	3.1875	7.1875	1	0	0	A	A	A	A	A	0	A	A	0	A	0	0	0	0	0	3	A	0	2	0	0	0	0	0
326	0	1	2	2	1	2	1	1	A	1	A	1	1	0	49.268614488	60.129558539	0	100	1	96.428571429	1.0625	2.0625	1	0	0	A	A	A	A	A	0	A	A	0	A	0	0	0	0	0	3	A	0	2	0	0	0	0	0
327	0	1	1	2	2	1	1	1	A	1	A	1	0	0	46.985028649	59.459320753	3	86.111111111	3	71.428571429	6	12	2	0	0	A	A	A	A	A	0	A	A	0	A	0	0	0	0	0	1	6	2	0	0	0	0	0	0
328	0	1	1	2	2	2	1	1	A	1	A	1	0	0	46.985028649	59.459320753	1	91.666666667	1	78.571428571	4	6	2	0	0	A	A	A	A	A	0	A	A	0	A	0	0	0	0	0	1	6	2	0	0	0	0	0	0
329	0	1	2	1	1	1	1	1	A	1	A	0	0	0	59.106267213	54.099332154	6	69.444444444	4	85.714285714	9.5625	19.5625	2	1	0	A	A	A	A	A	0	A	A	0	A	0	1	0	0	1	1	1	0	3	1	0	0	0	0
330	0	1	2	1	1	2	1	1	A	1	A	0	0	0	59.106267213	54.099332154	2	80.555555556	2	92.857142857	4.25	8.25	1	0	0	A	A	A	A	A	0	A	A	0	A	0	1	0	0	1	1	1	0	3	1	0	0	0	0
331	0	1	1	2	2	1	0	1	A	0	A	1	0	0	65.802916949	36.099968723	0	100	0	100	0	0	0	0	0	A	A	A	A	A	0	A	A	1	0	0	1	1	4	1	1	2	0	11	0	0	0	0	0
332	0	1	1	2	2	2	1	1	A	0	A	1	0	0	65.802916949	36.099968723	0	97.222222222	0	100	0	0	2	1	0	A	A	A	A	A	0	A	A	1	0	0	1	1	4	1	1	2	0	11	0	0	0	0	0
333	0	1	1	2	2	1	0	0	A	0	A	1	0	0	56.190972772	45.400547203	2	83.333333333	1	92.857142857	11	14	0	1	0	A	A	A	A	A	0	A	A	0	A	0	0	1	4	0	3	A	0	10	0	0	0	0	0
334	0	1	1	2	2	2	0	0	A	0	A	1	0	0	56.190972772	45.400547203	0	100	1	96.428571429	4	5	0	0	0	A	A	A	A	A	0	A	A	0	A	0	0	1	4	0	3	A	0	10	0	0	0	0	0
335	0	1	2	2	2	1	0	0	A	1	A	1	0	1	57.760988253	57.060725836	0	100	0	100	0	0	0	0	0	A	A	A	A	A	0	A	A	0	A	0	1	0	3	1	1	1	0	5	0	0	0	0	0
336	0	1	2	2	2	2	1	0	A	1	A	1	0	1	57.760988253	57.060725836	1	88.888888889	0	100	1.0625	2.0625	1	1	0	A	A	A	A	A	0	A	A	0	A	0	1	0	3	1	1	1	0	5	0	0	0	0	0
337	0	1	1	2	2	1	0	1	A	1	A	1	0	1	57.760988253	57.060725836	0	100	1	96.428571429	0	1	0	0	0	A	A	A	A	A	0	A	A	1	0	0	D	0	4	0	3	A	0	0	0	0	0	0	0
338	0	1	1	2	7	2	1	1	A	1	A	1	0	1	57.760988253	57.060725836	0	100	1	96.428571429	0	1	1	1	0	A	A	A	A	A	0	A	A	1	0	0	D	0	4	0	3	A	0	0	0	0	0	0	0
339	0	1	1	2	4	1	1	0	A	1	A	0	0	0	39.411349546	61.042084868	0	97.222222222	0	100	0	0	1	0	0	A	A	A	A	A	0	A	A	0	A	0	0	0	0	1	1	2	0	6	0	0	0	0	0
340	0	1	1	2	1	2	1	0	A	1	A	0	0	0	39.411349546	61.042084868	7	55.555555556	3	67.857142857	18	28	1	1	1	1	1	1	1	0	0	A	A	0	A	0	0	0	0	1	1	2	0	6	0	0	0	0	0
341	0	1	2	1	A	1	1	0	A	0	A	0	0	0	29.025001584	62.751734185	6	58.333333333	4	53.571428571	22.3125	32.3125	2	1	0	A	A	A	A	A	0	A	A	0	A	0	1	0	1	0	1	3	0	6	0	0	0	0	0
342	0	1	2	1	A	2	1	0	A	0	A	0	0	0	29.025001584	62.751734185	2	86.111111111	1	85.714285714	7.4375	10.4375	2	0	0	A	A	A	A	A	0	A	A	0	A	0	1	0	1	0	1	3	0	6	0	0	0	0	0
343	0	1	2	2	2	1	0	1	A	1	A	1	0	0	43.192647749	64.962647048	0	100	0	100	0	0	0	1	0	A	A	A	A	A	0	A	A	0	A	0	0	0	2	0	1	4	1	2	1	0	0	0	0
344	0	1	2	2	2	2	0	1	A	1	A	1	0	0	43.192647749	64.962647048	0	100	0	100	0	0	0	1	0	A	A	A	A	A	0	A	A	0	A	0	0	0	2	0	1	4	1	2	1	0	0	0	0
345	0	1	2	2	2	1	1	0	A	0	A	0	0	0	54.786669652	51.050583222	0	94.444444444	2	92.857142857	3	5	1	1	0	A	A	A	A	A	0	A	A	0	A	0	0	0	1	0	3	A	0	4	0	0	0	0	0
346	0	1	2	2	2	2	0	0	A	0	A	0	0	0	54.786669652	51.050583222	0	94.444444444	2	92.857142857	3	5	0	0	0	A	A	A	A	A	0	A	A	0	A	0	0	0	1	0	3	A	0	4	0	0	0	0	0
347	0	1	1	1	1	1	1	1	A	1	A	1	0	0	57.732711151	47.546503013	5	75	0	100	0	5	2	1	1	1	1	1	1	0	0	A	A	0	A	0	0	0	1	1	3	A	0	9	0	0	0	0	0
348	0	1	1	1	2	2	1	1	A	1	A	1	0	0	57.732711151	47.546503013	0	94.444444444	0	100	0	0	2	1	1	1	1	1	1	1	0	A	A	0	A	0	0	0	1	1	3	A	0	9	0	0	0	0	0
349	0	2	2	2	2	1	0	0	A	1	A	1	0	1	44.960718698	60.866859197	4	83.333333333	2	82.142857143	12	18	0	0	0	A	A	A	A	A	0	A	A	0	A	0	0	1	2	1	1	6	0	9	1	0	0	0	0
350	0	2	2	2	2	2	0	0	A	1	A	1	0	1	44.960718698	60.866859197	7	66.666666667	3	57.142857143	24	34	0	0	0	A	A	A	A	A	0	A	A	0	A	0	0	1	2	1	1	6	0	9	1	0	0	0	0
351	0	1	2	1	2	1	1	0	A	0	A	1	0	0	47.650839313	60.697500398	9	47.222222222	3	64.285714286	20.1875	32.1875	2	0	0	A	A	A	A	A	0	A	A	0	A	0	1	0	2	0	1	5	0	3	1	0	0	0	0
352	0	1	2	1	2	2	1	0	A	0	A	1	0	0	47.650839313	60.697500398	11	41.666666667	5	53.571428571	24.4375	40.4375	2	1	0	A	A	A	A	A	0	A	A	0	A	0	1	0	2	0	1	5	0	3	1	0	0	0	0
353	0	1	2	2	1	1	1	0	A	0	A	1	0	0	54.529140709	57.730282974	0	97.222222222	0	100	0	0	1	0	0	A	A	A	A	A	0	A	A	0	A	0	1	0	3	0	1	5	2	0	1	0	0	0	0
354	0	1	2	2	6	2	0	0	A	0	A	1	0	0	54.529140709	57.730282974	0	100	0	100	0	0	0	0	0	A	A	A	A	A	0	A	A	0	A	0	1	0	3	0	1	5	2	0	1	0	0	0	0
355	0	1	2	2	2	1	0	1	A	0	A	1	1	0	51.020865529	50.575139707	0	100	1	96.428571429	0	1	0	0	0	A	A	A	A	A	1	1	1	0	A	0	0	1	0	0	1	2	0	3	0	0	0	0	1
356	0	1	2	2	1	2	1	1	A	0	A	1	1	0	51.020865529	50.575139707	1	88.888888889	3	78.571428571	10	14	1	1	1	0	A	0	A	1	1	1	1	0	A	0	0	1	0	0	1	2	0	3	0	0	0	0	1
357	0	1	2	2	2	1	0	0	A	1	A	1	0	1	55.857407033	54.794144624	0	97.222222222	1	96.428571429	5	6	0	0	0	A	A	A	A	A	0	A	A	0	A	0	0	0	1	1	1	3	0	2	0	0	0	0	0
358	0	1	2	2	2	2	0	0	A	1	A	1	0	1	55.857407033	54.794144624	1	88.888888889	1	96.428571429	4	6	0	0	0	A	A	A	A	A	0	A	A	0	A	0	0	0	1	1	1	3	0	2	0	0	0	0	0
359	0	1	2	1	7	1	1	0	A	1	A	0	0	1	51.561717847	61.581798497	0	100	0	100	0	0	2	0	0	A	A	A	A	A	0	A	A	0	A	0	0	1	4	0	1	2	0	2	0	0	0	0	1
360	0	1	2	1	2	2	0	0	A	1	A	0	0	1	51.561717847	61.581798497	0	100	0	100	0	0	0	1	0	A	A	A	A	A	0	A	A	0	A	0	0	1	4	0	1	2	0	2	0	0	0	0	1
361	0	2	2	2	A	1	0	0	A	1	A	1	0	0	34.965701363	45.165092835	3	80.555555556	2	92.857142857	17	22	0	0	0	A	A	A	A	A	0	A	A	0	A	0	0	1	2	0	1	2	0	6	0	0	0	0	0
362	0	2	2	2	A	2	1	0	A	1	A	1	0	0	34.965701363	45.165092835	10	47.222222222	2	71.428571429	33	45	2	1	0	A	A	A	A	A	0	A	A	0	A	0	0	1	2	0	1	2	0	6	0	0	0	0	0
363	0	1	2	2	1	1	1	0	A	0	A	0	0	0	54.512565379	52.002109741	0	97.222222222	0	100	0	0	1	0	0	A	A	A	A	A	0	A	A	0	A	0	0	1	1	1	1	6	2	13	0	0	0	0	0
364	0	1	2	2	1	2	1	0	A	0	A	0	0	0	54.512565379	52.002109741	0	97.222222222	0	100	0	0	1	0	0	A	A	A	A	A	0	A	A	0	A	0	0	1	1	1	1	6	2	13	0	0	0	0	0
365	0	1	2	2	2	1	0	0	A	0	A	1	0	0	54.524771982	58.052462956	0	100	0	100	0	0	0	0	0	A	A	A	A	A	0	A	A	0	A	0	0	0	3	0	1	3	0	1	0	0	0	0	0
366	0	1	2	2	2	2	0	0	A	0	A	1	0	0	54.524771982	58.052462956	0	100	0	100	0	0	0	0	0	A	A	A	A	A	0	A	A	0	A	0	0	0	3	0	1	3	0	1	0	0	0	0	0
367	0	1	2	2	2	1	1	1	A	1	A	1	0	0	59.106267213	54.099332154	2	86.111111111	1	89.285714286	8	11	1	1	0	A	A	A	A	A	1	1	0	1	0	0	1	1	4	0	3	A	0	11	0	0	0	0	0
368	0	1	2	2	2	2	1	1	A	1	A	1	0	0	59.106267213	54.099332154	2	86.111111111	2	78.571428571	7	11	2	0	0	A	A	A	A	A	1	1	0	1	0	0	1	1	4	0	3	A	0	11	0	0	0	0	0
369	0	1	2	2	1	1	1	1	A	0	A	1	1	0	52.910699614	58.154078236	1	91.666666667	1	89.285714286	2.125	4.125	1	0	0	A	A	A	A	A	0	A	A	1	0	1	1	0	1	0	3	A	0	1	0	0	0	0	0
370	0	1	2	2	1	2	0	1	A	0	A	1	1	0	52.910699614	58.154078236	0	97.222222222	1	89.285714286	4.25	5.25	0	0	0	A	A	A	A	A	0	A	A	1	0	1	1	0	1	0	3	A	0	1	0	0	0	0	0
371	0	1	2	2	8	1	1	1	A	1	A	1	1	1	55.704775888	32.027426059	0	94.444444444	0	100	2	2	1	0	0	A	A	A	A	A	0	A	A	0	A	0	0	0	1	0	1	7	0	21	1	0	0	0	1
372	0	1	2	2	2	2	1	1	A	1	A	1	1	1	55.704775888	32.027426059	0	94.444444444	0	100	2	2	1	0	0	A	A	A	A	A	0	A	A	0	A	0	0	0	1	0	1	7	0	21	1	0	0	0	1
373	0	1	2	2	2	1	1	1	A	0	A	1	1	0	57.760988253	57.060725836	0	94.444444444	2	85.714285714	2	4	1	0	0	A	A	A	A	A	0	A	A	0	A	0	0	0	2	0	3	A	0	4	0	0	0	0	0
374	0	1	2	2	2	2	1	1	A	0	A	1	1	0	57.760988253	57.060725836	0	97.222222222	1	89.285714286	2	3	1	0	0	A	A	A	A	A	0	A	A	0	A	0	0	0	2	0	3	A	0	4	0	0	0	0	0
375	0	1	1	1	1	1	1	1	A	0	A	1	1	0	54.255978574	55.192684554	6	61.111111111	0	85.714285714	13.8125	19.8125	2	1	0	A	A	A	A	A	0	A	A	0	A	0	0	0	2	0	1	3	2	0	0	0	0	0	0
376	0	1	1	1	2	2	1	1	A	0	A	1	1	0	54.255978574	55.192684554	0	100	0	100	0	0	1	0	0	A	A	A	A	A	0	A	A	0	A	0	0	0	2	0	1	3	2	0	0	0	0	0	0
377	0	1	1	2	2	1	1	0	A	0	A	1	0	0	46.971808322	59.14364516	4	72.222222222	0	100	1	5	2	0	0	A	A	A	A	A	0	A	A	1	0	0	0	1	7	0	1	4	0	4	1	0	0	0	0
378	0	1	1	2	1	2	0	0	A	0	A	1	0	0	46.971808322	59.14364516	0	100	0	100	0	0	0	0	0	A	A	A	A	A	0	A	A	1	0	0	0	1	7	0	1	4	0	4	1	0	0	0	0
379	0	1	2	2	1	1	1	1	A	1	A	1	1	1	39.047305906	32.631897815	8	47.222222222	2	82.142857143	22	32	2	0	0	A	A	A	A	A	0	A	A	0	A	0	1	1	0	1	1	2	0	36	1	0	0	0	0
380	0	1	2	2	2	2	1	1	A	1	A	1	1	1	39.047305906	32.631897815	8	52.777777778	2	82.142857143	18	28	2	0	0	A	A	A	A	A	0	A	A	0	A	0	1	1	0	1	1	2	0	36	1	0	0	0	0
381	0	1	1	2	7	1	1	1	A	1	A	1	1	1	50.613893448	57.168164857	1	80.555555556	2	92.857142857	5	8	2	0	0	A	A	A	A	A	0	A	A	0	A	0	0	1	2	1	1	6	0	4	1	0	0	0	0
382	0	1	1	2	2	2	1	1	A	1	A	1	1	1	50.613893448	57.168164857	1	80.555555556	2	92.857142857	4	7	2	0	0	A	A	A	A	A	0	A	A	0	A	0	0	1	2	1	1	6	0	4	1	0	0	0	0
383	0	2	2	1	1	1	1	0	A	0	A	0	0	0	33.27077197	45.51918175	4	69.444444444	4	64.285714286	17	25	2	0	0	A	A	A	A	A	0	A	A	1	0	0	0	1	1	1	1	4	0	9	0	0	0	0	0
384	0	2	2	1	1	2	1	0	A	0	A	0	0	0	33.27077197	45.51918175	2	83.333333333	2	75	13.8125	17.8125	2	0	0	A	A	A	A	A	0	A	A	1	0	0	0	1	1	1	1	4	0	9	0	0	0	0	0
385	0	1	1	2	2	1	1	1	A	1	A	0	0	0	50.493741134	60.861035456	2	91.666666667	1	96.428571429	3.1875	6.1875	1	0	0	A	A	A	A	A	0	A	A	0	A	0	1	1	0	1	1	4	1	3	0	0	0	0	0
386	0	1	1	2	2	2	0	1	A	1	A	0	0	0	50.493741134	60.861035456	1	94.444444444	2	92.857142857	4.25	7.25	0	0	0	A	A	A	A	A	0	A	A	0	A	0	1	1	0	1	1	4	1	3	0	0	0	0	0
387	0	1	2	2	5	1	1	1	A	1	A	1	1	1	28.528251224	37.862888735	2	83.333333333	3	78.571428571	13.8125	18.8125	1	0	0	A	A	A	A	A	0	A	A	1	0	0	0	1	1	0	1	1	0	27	0	0	0	0	0
388	0	1	2	2	3	2	1	1	A	1	A	1	1	1	28.528251224	37.862888735	6	63.888888889	5	64.285714286	19.125	30.125	1	0	0	A	A	A	A	A	0	A	A	1	0	0	0	1	1	0	1	1	0	27	0	0	0	0	0
389	0	1	2	2	1	1	1	1	A	1	A	1	0	0	58.837473805	51.239553752	0	97.222222222	2	85.714285714	5	7	1	0	0	A	A	A	A	A	0	A	A	1	0	0	0	0	1	0	3	A	0	12	0	0	0	0	0
390	0	1	2	2	1	2	1	1	A	1	A	1	0	0	58.837473805	51.239553752	2	91.666666667	0	100	3	5	1	0	0	A	A	A	A	A	0	A	A	1	0	0	0	0	1	0	3	A	0	12	0	0	0	0	0
391	0	1	1	2	1	1	1	1	A	1	A	1	0	0	57.49263215	48.447518869	0	97.222222222	0	96.428571429	0	0	1	D	0	A	A	A	A	A	0	A	A	0	A	0	0	0	1	1	3	A	0	12	0	0	0	0	0
392	0	1	1	2	1	2	1	1	A	1	A	1	0	0	57.49263215	48.447518869	0	97.222222222	0	100	0	0	1	D	0	A	A	A	A	A	0	A	A	0	A	0	0	0	1	1	3	A	0	12	0	0	0	0	0
393	0	1	2	2	2	1	1	1	A	0	A	0	0	0	39.412015466	61.186231464	1	87.5	1	92.857142857	12.466666667	14.466666667	1	0	0	A	A	A	A	A	0	A	A	0	A	0	1	0	4	0	1	6	0	3	0	0	0	0	0
394	0	1	2	2	1	2	1	1	A	0	A	0	0	0	39.412015466	61.186231464	2	86.111111111	1	92.857142857	11.333333333	14.333333333	1	0	0	A	A	A	A	A	0	A	A	0	A	0	1	0	4	0	1	6	0	3	0	0	0	0	0
395	0	1	1	2	3	1	1	0	A	0	A	0	0	0	56.655108178	50.439924486	3	83.333333333	0	96.428571429	8	11	2	0	0	A	A	A	A	A	0	A	A	0	A	0	0	0	4	0	1	2	0	13	0	0	0	0	0
396	0	1	1	2	1	2	1	0	A	0	A	0	0	0	56.655108178	50.439924486	2	86.111111111	0	100	6	8	1	0	0	A	A	A	A	A	0	A	A	0	A	0	0	0	4	0	1	2	0	13	0	0	0	0	0
397	0	1	2	2	A	1	1	1	A	0	A	0	0	0	52.335282003	41.493600393	0	94.444444444	1	96.428571429	0	1	2	0	0	A	A	A	A	A	0	A	A	1	0	0	1	0	3	0	1	2	0	19	0	0	0	0	0
398	0	1	2	2	A	2	0	1	A	0	A	0	0	0	52.335282003	41.493600393	2	86.111111111	0	100	2	4	0	0	0	A	A	A	A	A	0	A	A	1	0	0	1	0	3	0	1	2	0	19	0	0	0	0	0
399	0	1	2	1	1	1	1	1	A	1	A	1	0	1	44.688222483	58.473407374	1	88.888888889	3	82.142857143	4.25	8.25	2	1	1	0	A	1	1	0	0	A	A	0	A	0	0	1	3	1	1	2	3	3	0	0	0	0	0
400	0	1	2	1	1	2	1	1	A	1	A	1	0	1	44.688222483	58.473407374	0	94.444444444	0	96.428571429	0	0	2	0	0	A	A	A	A	A	0	A	A	0	A	0	0	1	3	1	1	2	3	3	0	0	0	0	0
401	0	1	2	2	2	1	1	0	A	1	A	1	0	0	58.004089945	47.012204225	2	86.111111111	1	89.285714286	4	7	1	1	1	1	0	0	A	0	0	A	A	0	A	0	1	1	1	1	1	8	0	9	1	0	0	0	1
402	0	1	2	2	2	2	0	0	A	1	A	1	0	0	58.004089945	47.012204225	0	100	1	92.857142857	0	1	0	0	0	A	A	A	A	A	0	A	A	0	A	0	1	1	1	1	1	8	0	9	1	0	0	0	1
403	0	1	1	1	1	1	1	0	A	1	A	1	0	0	56.222952681	54.448443447	0	94.444444444	1	89.285714286	1	2	1	1	0	A	A	A	A	A	0	A	A	0	A	0	0	0	3	1	1	4	0	4	0	0	0	0	0
404	0	1	1	1	1	2	1	0	A	1	A	1	0	0	56.222952681	54.448443447	3	75	2	71.428571429	12	17	2	1	0	A	A	A	A	A	0	A	A	0	A	0	0	0	3	1	1	4	0	4	0	0	0	0	0
405	0	2	2	1	1	1	1	1	A	0	A	1	0	0	44.961384618	61.011005794	4	77.777777778	1	64.285714286	6.375	11.375	2	0	0	A	A	A	A	A	0	A	A	0	A	0	0	1	0	0	1	4	1	2	1	0	0	0	0
406	0	2	2	1	1	2	1	1	A	0	A	1	0	0	44.961384618	61.011005794	0	100	0	100	0	0	1	0	0	A	A	A	A	A	0	A	A	0	A	0	0	1	0	0	1	4	1	2	1	0	0	0	0
407	0	1	2	2	2	1	1	1	A	1	A	1	0	0	59.349368905	44.050810543	4	83.333333333	0	100	0	4	1	0	0	A	A	A	A	A	1	1	0	0	A	0	1	1	3	0	1	1	0	7	0	0	0	0	1
408	0	1	2	2	2	2	1	1	A	1	A	1	0	0	59.349368905	44.050810543	4	83.333333333	0	100	2	6	1	0	0	A	A	A	A	A	1	1	0	0	A	0	1	1	3	0	1	1	0	7	0	0	0	0	1
409	0	1	2	1	2	1	1	0	A	0	A	1	0	0	54.475779438	49.029822044	5	63.888888889	6	78.571428571	18	29	2	0	0	A	A	A	A	A	0	A	A	1	0	0	1	0	1	0	1	3	0	2	0	0	0	0	0
410	0	1	2	1	1	2	1	0	A	0	A	1	0	0	54.475779438	49.029822044	8	50	6	42.857142857	31	45	2	0	0	A	A	A	A	A	0	A	A	1	0	0	1	0	1	0	1	3	0	2	0	0	0	0	0
411	0	2	2	1	1	1	1	1	A	1	A	0	1	1	56.65924829	44.220169342	3	83.333333333	2	82.142857143	17	22	2	0	0	A	A	A	A	A	0	A	A	0	A	0	0	0	0	0	3	A	1	2	0	0	0	0	0
412	0	2	2	1	1	2	1	1	A	1	A	0	1	1	56.65924829	44.220169342	6	61.111111111	3	71.428571429	20	29	2	0	0	A	A	A	A	A	0	A	A	0	A	0	0	0	0	0	3	A	1	2	0	0	0	0	0
413	0	1	2	2	2	1	1	0	A	1	A	0	0	0	53.81746389	46.984384896	3	77.777777778	2	82.142857143	0	5	1	0	0	A	A	A	A	A	0	A	A	0	A	0	0	1	2	0	1	2	0	9	0	0	0	0	0
414	0	1	2	2	1	2	1	0	A	1	A	0	0	0	53.81746389	46.984384896	5	66.666666667	2	67.857142857	17	24	1	0	0	A	A	A	A	A	0	A	A	0	A	0	0	1	2	0	1	2	0	9	0	0	0	0	0
415	0	1	1	2	2	1	0	1	A	1	A	0	0	0	32.145309351	67.895540754	3	86.111111111	2	92.857142857	3	8	0	0	0	A	A	A	A	A	0	A	A	0	A	0	0	0	3	1	1	1	0	7	0	0	0	0	0
416	0	1	1	2	1	2	1	1	A	1	A	0	0	0	32.145309351	67.895540754	6	63.888888889	4	46.428571429	24	34	1	1	1	1	1	1	1	0	0	A	A	0	A	0	0	0	3	1	1	1	0	7	0	0	0	0	0
417	0	2	2	2	1	1	1	1	A	1	A	1	0	0	37.021878534	31.111685648	11	52.777777778	5	67.857142857	40	56	1	0	0	A	A	A	A	A	0	A	A	0	A	0	1	1	0	0	1	7	3	34	1	1	0	0	0
418	0	2	2	2	1	2	0	1	A	1	A	1	0	0	37.021878534	31.111685648	0	100	0	100	0	0	0	0	0	A	A	A	A	A	0	A	A	0	A	0	1	1	0	0	1	7	3	34	1	1	0	0	0
419	0	1	1	1	1	1	1	1	A	1	A	1	0	0	59.96928071	43.196065909	4	72.222222222	3	75	12	19	2	1	1	0	A	1	1	0	0	A	A	1	0	0	0	1	1	1	1	1	0	8	1	0	0	0	0
420	0	1	1	1	1	2	1	1	A	1	A	1	0	0	59.96928071	43.196065909	5	61.111111111	4	60.714285714	23	32	2	1	1	0	A	1	1	0	0	A	A	1	0	0	0	1	1	1	1	1	0	8	1	0	0	0	0
421	0	1	2	1	1	1	1	1	A	1	A	1	0	0	30.370280544	59.790340503	2	81.25	2	85.714285714	6.0714285714	10.071428571	2	0	1	0	A	0	A	0	1	1	1	1	0	0	0	0	5	0	1	3	0	4	1	0	0	0	1
422	0	1	2	1	2	2	0	1	A	1	A	1	0	0	30.370280544	59.790340503	0	100	0	100	0	0	0	0	0	A	A	A	A	A	1	1	1	1	0	0	0	0	5	0	1	3	0	4	1	0	0	0	1
423	0	1	1	1	2	1	1	1	A	1	A	0	1	1	48.875300039	61.284830718	4	72.222222222	2	92.857142857	0	6	2	1	1	1	1	1	1	0	0	A	A	0	A	0	1	D	3	0	1	5	3	0	1	1	0	0	0
424	0	1	1	1	3	2	1	1	A	1	A	0	1	1	48.875300039	61.284830718	5	69.444444444	0	100	0	5	1	0	0	A	A	A	A	A	0	A	A	0	A	0	1	D	3	0	1	5	3	0	1	1	0	0	0
425	0	1	1	1	1	1	0	0	A	0	A	1	0	0	54.524771982	58.052462956	0	97.222222222	0	100	0	0	0	0	0	A	A	A	A	A	0	A	A	1	0	0	0	0	3	0	1	5	0	0	1	0	0	0	0
426	0	1	1	1	1	2	1	0	A	0	A	1	0	0	54.524771982	58.052462956	0	97.222222222	0	92.857142857	0	0	2	0	0	A	A	A	A	A	0	A	A	1	0	0	0	0	3	0	1	5	0	0	1	0	0	0	0
427	0	2	2	1	1	1	1	1	A	1	A	0	0	0	42.797513787	62.401325974	4	75	3	71.428571429	17	24	2	0	0	A	A	A	A	A	0	A	A	0	A	0	0	0	0	1	1	2	0	5	0	0	0	0	0
428	0	2	2	1	1	2	1	1	A	1	A	0	0	0	42.797513787	62.401325974	4	63.888888889	4	64.285714286	33	41	2	1	0	A	A	A	A	A	0	A	A	0	A	0	0	0	0	1	1	2	0	5	0	0	0	0	0
429	0	1	1	1	1	1	1	0	A	0	A	0	0	0	51.003415587	56.353823603	0	97.222222222	1	96.428571429	1.0625	2.0625	2	1	1	1	1	1	1	0	0	A	A	0	A	0	1	1	5	1	3	A	0	0	0	0	0	0	0
430	0	1	1	1	1	2	1	0	A	0	A	0	0	0	51.003415587	56.353823603	0	91.666666667	0	96.428571429	2.125	2.125	2	1	0	A	A	A	A	A	0	A	A	0	A	0	1	1	5	1	3	A	0	0	0	0	0	0	0
431	0	2	1	2	A	1	0	0	A	1	A	1	0	0	31.582404453	45.790049309	4	77.777777778	2	92.857142857	21	27	0	0	0	A	A	A	A	A	0	A	A	0	A	0	0	0	0	0	1	3	2	21	0	0	0	0	0
432	0	2	1	2	A	2	0	0	A	1	A	1	0	0	31.582404453	45.790049309	9	50	8	71.428571429	32.785714286	49.785714286	0	0	0	A	A	A	A	A	0	A	A	0	A	0	0	0	0	0	1	3	2	21	0	0	0	0	0
433	0	1	2	2	2	1	0	0	A	0	A	1	0	0	44.269133301	59.141474964	0	100	0	100	0	0	0	0	0	A	A	A	A	A	1	1	1	0	A	0	1	0	1	0	1	1	0	0	0	0	0	0	0
434	0	1	2	2	2	2	1	0	A	0	A	1	0	0	44.269133301	59.141474964	0	100	0	100	0	0	2	1	0	A	A	A	A	A	1	1	1	0	A	0	1	0	1	0	1	1	0	0	0	0	0	0	0
435	0	1	1	2	2	1	0	0	A	0	A	0	0	0	56.146915884	57.162341115	0	100	0	100	0	0	0	1	0	A	A	A	A	A	0	A	A	0	A	0	0	0	1	0	1	3	1	2	0	0	0	0	0
436	0	1	1	2	8	2	0	0	A	0	A	0	0	0	56.146915884	57.162341115	0	100	0	100	0	0	0	0	0	A	A	A	A	A	0	A	A	0	A	0	0	0	1	0	1	3	1	2	0	0	0	0	0
437	0	2	2	2	2	1	1	0	A	1	A	1	0	0	52.910699614	58.154078236	2	86.111111111	2	92.857142857	12	16	1	0	0	A	A	A	A	A	0	A	A	0	A	0	0	1	1	1	1	4	0	1	1	0	0	0	0
438	0	2	2	2	2	2	1	0	A	1	A	1	0	0	52.910699614	58.154078236	2	91.666666667	2	92.857142857	11	15	1	0	0	A	A	A	A	A	0	A	A	0	A	0	0	1	1	1	1	4	0	1	1	0	0	0	0
439	0	1	2	2	2	1	0	0	A	1	A	1	0	0	47.029085537	47.697526841	0	100	0	100	0	0	0	0	0	A	A	A	A	A	0	A	A	1	0	0	0	0	1	1	1	5	1	3	0	0	0	0	1
440	0	1	2	2	2	2	0	0	A	1	A	1	0	0	47.029085537	47.697526841	0	100	0	100	0	0	0	0	0	A	A	A	A	A	0	A	A	1	0	0	0	0	1	1	1	5	1	3	0	0	0	0	1
441	0	1	2	2	A	1	1	0	A	1	A	0	0	0	57.492194845	54.200947433	0	97.222222222	0	100	0	0	1	1	0	A	A	A	A	A	0	A	A	0	A	0	0	0	0	0	1	2	0	4	0	0	0	0	1
442	0	1	2	2	A	2	0	0	A	1	A	0	0	0	57.492194845	54.200947433	0	97.222222222	0	100	0	0	0	0	0	A	A	A	A	A	0	A	A	0	A	0	0	0	0	0	1	2	0	4	0	0	0	0	1
443	0	1	2	2	2	1	1	1	A	0	A	0	0	0	57.492194845	54.200947433	2	91.666666667	2	82.142857143	3	7	1	0	0	A	A	A	A	A	0	A	A	0	A	0	0	0	0	0	1	1	0	1	0	0	0	0	0
444	0	1	2	2	2	2	0	1	A	0	A	0	0	0	57.492194845	54.200947433	0	97.222222222	0	96.428571429	0	0	0	0	0	A	A	A	A	A	0	A	A	0	A	0	0	0	0	0	1	1	0	1	0	0	0	0	0
445	0	1	2	2	2	1	1	1	A	1	A	1	0	0	52.365707184	53.36717459	0	100	0	92.857142857	0	0	1	1	0	A	A	A	A	A	0	A	A	1	0	1	1	1	2	1	1	4	1	9	0	0	0	0	0
446	0	1	2	2	2	2	1	1	A	1	A	1	0	0	52.365707184	53.36717459	0	100	0	92.857142857	0	0	1	1	0	A	A	A	A	A	0	A	A	1	0	1	1	1	2	1	1	4	1	9	0	0	0	0	0
447	0	1	1	2	1	1	1	0	A	0	A	0	0	0	57.564528835	51.953376344	1	80.555555556	1	60.714285714	14	16	1	1	1	1	1	1	1	0	0	A	A	0	A	0	1	0	1	1	3	A	0	5	0	0	0	0	0
448	0	1	1	2	2	2	1	0	A	0	A	0	0	0	57.564528835	51.953376344	0	100	0	96.428571429	0	0	1	0	0	A	A	A	A	A	0	A	A	0	A	0	1	0	1	1	3	A	0	5	0	0	0	0	0
449	0	1	1	2	1	1	1	0	A	0	A	1	0	0	23.897410697	67.527243309	10	44.444444444	3	75	34	47	2	1	1	1	1	0	A	0	0	A	A	0	A	0	0	1	1	1	1	3	0	0	0	0	0	0	0
450	0	1	1	2	2	2	0	0	A	0	A	1	0	0	23.897410697	67.527243309	0	100	0	100	0	0	0	0	0	A	A	A	A	A	0	A	A	0	A	0	0	1	1	1	1	3	0	0	0	0	0	0	0
451	0	0	2	1	2	1	1	1	A	1	1	1	1	1	39.785238493	51.010445441	8	50	6	46.428571429	31.875	45.875	2	1	0	A	A	A	A	A	0	A	A	0	A	0	1	0	3	0	1	5	0	11	0	0	0	0	0
452	0	0	2	1	1	2	1	1	A	1	1	1	1	1	39.785238493	51.010445441	8	41.666666667	6	12.5	34	48	2	0	1	1	0	0	A	0	0	A	A	0	A	0	1	0	3	0	1	5	0	11	0	0	0	0	0
453	0	1	1	2	2	1	0	0	A	0	A	1	0	0	51.565420653	61.115471918	0	100	0	100	0	0	0	0	1	1	0	1	0	0	0	A	A	1	0	0	1	1	4	1	1	5	0	7	1	0	0	0	0
454	0	1	1	2	1	2	1	0	A	0	A	1	0	0	51.565420653	61.115471918	0	91.666666667	1	89.285714286	0	1	1	0	1	1	0	1	0	0	0	A	A	1	0	0	1	1	4	1	1	5	0	7	1	0	0	0	0
455	0	2	2	1	1	1	1	0	A	0	A	0	0	0	46.984362728	59.315174156	2	77.777777778	4	71.428571429	13	19	2	1	1	1	0	D	A	0	0	A	A	0	A	0	1	0	R	1	1	1	0	6	0	0	0	0	1
456	0	2	2	1	1	2	1	0	A	0	A	0	0	0	46.984362728	59.315174156	4	77.777777778	2	89.285714286	3	9	2	1	1	1	0	D	A	0	0	A	A	0	A	0	1	0	R	1	1	1	0	6	0	0	0	0	1
457	0	2	2	2	2	1	1	0	A	0	A	1	0	0	52.369045252	53.613393845	0	91.666666667	2	89.285714286	14	16	1	0	0	A	A	A	A	A	0	A	A	0	A	0	0	0	0	0	1	2	0	7	0	0	0	0	0
458	0	2	2	2	7	2	1	0	A	0	A	1	0	0	52.369045252	53.613393845	12	33.333333333	5	57.142857143	46	63	2	0	0	A	A	A	A	A	0	A	A	0	A	0	0	0	0	0	1	2	0	7	0	0	0	0	0
459	0	1	2	2	2	1	1	0	A	0	A	1	0	0	46.060545695	43.775475112	0	97.222222222	1	89.285714286	4	5	2	0	0	A	A	A	A	A	0	A	A	1	0	0	1	D	5	0	1	1	0	12	0	0	0	0	0
460	0	1	2	2	2	2	1	0	A	0	A	1	0	0	46.060545695	43.775475112	2	91.666666667	1	92.857142857	6	9	1	0	0	A	A	A	A	A	0	A	A	1	0	0	1	D	5	0	1	1	0	12	0	0	0	0	0
461	0	1	2	2	2	1	1	1	1	0	A	1	1	0	56.436424736	59.530537607	0	100	0	89.285714286	1	1	1	0	0	A	A	A	A	A	1	1	0	1	0	0	0	1	2	0	3	A	0	4	0	0	0	0	0
462	0	1	2	2	2	2	1	1	1	0	A	1	1	0	56.436424736	59.530537607	0	100	0	92.857142857	0	0	1	0	0	A	A	A	A	A	1	1	0	1	0	0	0	1	2	0	3	A	0	4	0	0	0	0	0
463	0	1	2	2	2	1	1	0	A	1	A	1	0	1	42.452937343	48.484048766	12	38.888888889	4	82.142857143	29	45	2	0	0	A	A	A	A	A	0	A	A	0	A	0	0	1	0	1	3	A	1	17	0	0	0	0	0
464	0	1	2	2	1	2	1	0	A	1	A	1	0	1	42.452937343	48.484048766	9	55.555555556	4	75	30	43	2	0	0	A	A	A	A	A	0	A	A	0	A	0	0	1	0	1	3	A	1	17	0	0	0	0	0
465	0	1	1	1	2	1	1	1	1	0	A	1	1	0	49.268614488	60.129558539	2	80.555555556	3	78.571428571	17	22	2	1	0	A	A	A	A	A	0	A	A	0	A	0	0	1	1	1	1	4	0	2	0	0	0	0	0
466	0	1	1	1	1	2	0	1	1	0	A	1	1	0	49.268614488	60.129558539	1	86.111111111	3	78.571428571	16	20	0	1	0	A	A	A	A	A	0	A	A	0	A	0	0	1	1	1	1	4	0	2	0	0	0	0	0
467	0	2	2	1	1	1	1	1	A	0	A	1	0	0	52.215321907	56.769624927	2	86.111111111	3	89.285714286	7	12	2	0	0	A	A	A	A	A	0	A	A	0	A	0	0	1	1	1	1	2	0	3	0	0	0	0	0
468	0	2	2	1	1	2	1	1	A	0	A	1	0	0	52.215321907	56.769624927	3	80.555555556	4	78.571428571	15	22	2	0	0	A	A	A	A	A	0	A	A	0	A	0	0	1	1	1	1	2	0	3	0	0	0	0	0
469	0	2	2	2	4	1	1	1	A	1	A	1	1	1	23.565143316	46.757341306	10	59.375	3	60.714285714	37	50	2	0	0	A	A	A	A	A	0	A	A	0	A	1	1	1	0	1	1	5	0	14	1	0	0	0	0
470	0	2	2	2	5	2	1	1	A	1	A	1	1	1	23.565143316	46.757341306	2	83.333333333	2	82.142857143	19	23	2	1	0	A	A	A	A	A	0	A	A	0	A	1	1	1	0	1	1	5	0	14	1	0	0	0	0
471	0	1	2	2	5	1	1	0	A	0	A	1	0	0	51.292924438	58.722020095	4	86.111111111	2	75	10.625	16.625	2	0	0	A	A	A	A	A	0	A	A	1	0	0	1	1	1	1	1	3	0	3	1	0	0	0	1
472	0	1	2	2	2	2	1	0	A	0	A	1	0	0	51.292924438	58.722020095	0	94.444444444	1	82.142857143	8.5	9.5	2	0	0	A	A	A	A	A	0	A	A	1	0	0	1	1	1	1	1	3	0	3	1	0	0	0	1
473	0	1	2	2	2	1	0	0	A	0	A	0	0	0	52.504830758	59.137821418	0	100	0	100	0	0	0	0	0	A	A	A	A	A	0	A	A	0	A	0	0	1	3	0	1	4	0	0	0	0	0	0	0
474	0	1	2	2	2	2	0	0	A	0	A	0	0	0	52.504830758	59.137821418	0	100	0	100	0	0	0	0	0	A	A	A	A	A	0	A	A	0	A	0	0	1	3	0	1	4	0	0	0	0	0	0	0
475	0	2	2	1	1	1	1	1	A	1	A	0	1	1	49.690626409	57.568802234	0	97.222222222	4	85.714285714	17	21	2	1	0	A	A	A	A	A	0	A	A	0	A	0	0	0	1	0	1	6	1	1	0	0	0	0	0
476	0	2	2	1	1	2	0	1	A	1	A	0	1	1	49.690626409	57.568802234	0	100	2	92.857142857	0	2	0	0	0	A	A	A	A	A	0	A	A	0	A	0	0	0	1	0	1	6	1	1	0	0	0	0	0
477	0	2	2	1	1	1	1	0	A	0	A	0	0	0	36.465308047	64.546165077	8	61.111111111	2	85.714285714	23	33	2	1	1	1	1	1	1	0	0	A	A	0	A	0	0	1	1	0	1	3	2	2	1	0	0	0	0
478	0	2	2	1	1	2	1	0	A	0	A	0	0	0	36.465308047	64.546165077	0	100	0	92.857142857	0	0	2	0	0	A	A	A	A	A	0	A	A	0	A	0	0	1	1	0	1	3	2	2	1	0	0	0	0
479	0	1	1	2	A	1	0	0	A	0	A	1	0	0	42.351202804	54.143591388	6	72.222222222	3	89.285714286	18.0625	27.0625	0	1	1	0	A	1	1	0	0	A	A	0	A	0	0	1	1	0	1	1	0	3	0	0	0	0	0
480	0	1	1	2	A	2	0	0	A	0	A	1	0	0	42.351202804	54.143591388	5	75	4	85.714285714	18.0625	27.0625	0	1	1	1	1	1	1	0	0	A	A	0	A	0	0	1	1	0	1	1	0	3	0	0	0	0	0
481	1	2	1	2	1	1	D	0	A	0	A	0	0	0	38.634875175	33.698862354	5	72.222222222	0	92.857142857	1	6	D	0	0	A	A	A	A	A	0	A	A	0	A	0	1	1	2	1	3	A	0	17	0	0	0	0	0
482	1	2	1	2	1	2	1	0	A	0	A	0	0	0	38.634875175	33.698862354	0	97.222222222	0	89.285714286	0	0	1	0	0	A	A	A	A	A	0	A	A	0	A	0	1	1	2	1	3	A	0	17	0	0	0	0	0
483	0	2	2	1	1	1	1	0	A	0	A	1	0	0	44.415288962	61.833384115	2	77.777777778	2	85.714285714	17	21	1	0	0	A	A	A	A	A	0	A	A	0	A	0	0	0	2	0	1	2	0	0	1	0	0	0	0
484	0	2	2	1	1	2	1	0	A	0	A	1	0	0	44.415288962	61.833384115	10	44.444444444	4	46.428571429	35	49	2	1	0	A	A	A	A	A	0	A	A	0	A	0	0	0	2	0	1	2	0	0	1	0	0	0	0
485	0	1	2	2	4	1	1	1	A	0	A	0	0	0	49.384974492	56.777618865	3	72.222222222	3	82.142857143	5	11	1	0	0	A	A	A	A	A	0	A	A	0	A	0	0	0	0	0	1	2	0	I	0	0	0	0	0
486	0	1	2	2	1	2	1	1	A	0	A	0	0	0	49.384974492	56.777618865	0	91.666666667	1	89.285714286	4	5	1	0	0	A	A	A	A	A	0	A	A	0	A	0	0	0	0	0	1	2	0	I	0	0	0	0	0
487	0	1	2	2	2	1	0	1	A	0	A	0	0	0	39.960800205	65.632204186	0	97.222222222	0	100	0	0	0	0	0	A	A	A	A	A	0	A	A	0	A	0	0	1	3	1	1	2	0	7	0	0	0	0	1
488	0	1	2	2	2	2	1	1	A	0	A	0	0	0	39.960800205	65.632204186	3	80.555555556	2	92.857142857	4.25	9.25	1	0	0	A	A	A	A	A	0	A	A	0	A	0	0	1	3	1	1	2	0	7	0	0	0	0	1
489	0	2	2	1	2	1	1	1	A	0	A	0	1	0	17.927353907	58.297340997	5	71.875	4	75	34	43	2	1	1	1	1	0	A	1	0	A	A	0	A	0	1	1	1	0	1	3	0	8	1	1	0	0	0
490	0	2	2	1	1	2	1	1	A	0	A	0	1	0	17.927353907	58.297340997	15	15.625	8	46.428571429	53	76	2	1	1	1	1	1	1	1	0	A	A	0	A	0	1	1	1	0	1	3	0	8	1	1	0	0	0
491	0	1	1	2	2	1	1	1	A	1	A	1	0	0	61.254067546	49.245142366	0	97.222222222	0	92.857142857	0	0	1	1	0	A	A	A	A	A	0	A	A	1	0	0	1	0	3	1	1	1	0	4	0	0	0	0	0
492	0	1	1	2	2	2	0	1	A	1	A	1	0	0	61.254067546	49.245142366	0	100	0	100	0	0	0	0	0	A	A	A	A	A	0	A	A	1	0	0	1	0	3	1	1	1	0	4	0	0	0	0	0
493	0	2	2	2	1	1	0	0	A	0	A	0	0	0	53.746304121	59.699896407	0	100	0	100	0	0	0	0	0	A	A	A	A	A	0	A	A	0	A	0	0	1	1	1	1	3	0	2	0	0	0	0	0
494	0	2	2	2	1	2	1	0	A	0	A	0	0	0	53.746304121	59.699896407	1	83.333333333	0	92.857142857	0	1	1	1	0	A	A	A	A	A	0	A	A	0	A	0	0	1	1	1	1	3	0	2	0	0	0	0	0
495	0	2	2	2	1	1	1	1	A	1	A	1	0	0	52.621190762	55.785881744	2	90.625	1	85.714285714	8	11	1	1	0	A	A	A	A	A	0	A	A	0	A	0	1	0	1	0	1	3	0	3	0	0	0	0	1
496	0	2	2	2	1	2	1	1	A	1	A	1	0	0	52.621190762	55.785881744	1	88.888888889	3	78.571428571	11	15	1	1	1	1	1	0	A	0	0	A	A	0	A	0	1	0	1	0	1	3	0	3	0	0	0	0	1
497	0	1	2	2	1	1	0	0	A	0	A	0	0	0	57.760988253	57.060725836	0	100	0	100	0	0	0	1	0	A	A	A	A	A	0	A	A	0	A	0	1	0	1	0	1	5	0	5	1	0	0	0	0
498	0	1	2	2	1	2	0	0	A	0	A	0	0	0	57.760988253	57.060725836	0	100	0	92.857142857	0	0	0	0	0	A	A	A	A	A	0	A	A	0	A	0	1	0	1	0	1	5	0	5	1	0	0	0	0
499	0	1	2	2	4	1	1	1	A	1	A	0	0	0	55.857407033	54.794144624	1	94.444444444	2	85.714285714	1	4	1	1	0	A	A	A	A	A	0	A	A	1	0	0	1	0	1	0	1	5	0	7	0	0	0	1	1
500	0	1	2	2	4	2	0	1	A	1	A	0	0	0	55.857407033	54.794144624	1	94.444444444	2	85.714285714	1	4	0	1	0	A	A	A	A	A	0	A	A	1	0	0	1	0	1	0	1	5	0	7	0	0	0	1	1
501	0	1	1	2	1	1	1	0	A	1	A	0	0	0	53.45679527	57.331699915	0	100	0	96.428571429	3.1875	3.1875	1	0	1	0	A	0	A	0	0	A	A	0	A	0	0	1	5	1	1	1	0	2	0	0	0	0	0
502	0	1	1	2	1	2	1	0	A	1	A	0	0	0	53.45679527	57.331699915	2	83.333333333	1	92.857142857	6.375	9.375	1	0	1	0	A	0	A	0	0	A	A	0	A	0	0	1	5	1	1	1	0	2	0	0	0	0	0
503	0	2	1	1	1	1	1	1	A	1	A	1	0	1	34.846866951	64.969960339	3	83.333333333	2	92.857142857	2	7	2	0	0	A	A	A	A	A	0	A	A	0	A	0	0	1	1	1	1	3	0	5	1	0	0	0	0
504	0	2	1	1	1	2	1	1	A	1	A	1	0	1	34.846866951	64.969960339	14	16.666666667	6	42.857142857	48	68	2	0	0	A	A	A	A	A	0	A	A	0	A	0	0	1	1	1	1	3	0	5	1	0	0	0	0
505	0	1	2	2	2	1	1	1	A	1	A	1	0	0	41.841528352	58.650803241	0	94.444444444	1	96.428571429	5	6	1	0	0	A	A	A	A	A	0	A	A	1	0	0	1	1	5	0	1	7	1	6	0	0	0	0	1
506	0	1	2	2	2	2	0	1	A	1	A	1	0	0	41.841528352	58.650803241	1	91.666666667	0	96.428571429	3	4	0	1	0	A	A	A	A	A	0	A	A	1	0	0	1	1	5	0	1	7	1	6	0	0	0	0	1
507	0	2	2	2	1	1	1	1	A	1	A	0	0	0	50.597984038	51.584138221	4	63.888888889	2	71.428571429	14	20	1	1	0	A	A	A	A	A	0	A	A	1	0	0	0	0	1	1	1	5	1	1	0	0	0	0	0
508	0	2	2	2	1	2	1	1	A	1	A	0	0	0	50.597984038	51.584138221	1	88.888888889	1	85.714285714	9	11	1	1	0	A	A	A	A	A	0	A	A	1	0	0	0	0	1	1	1	5	1	1	0	0	0	0	0
509	0	2	2	2	1	1	1	0	A	0	A	0	0	0	54.801636924	60.123734797	2	88.888888889	2	92.857142857	3	7	1	0	0	A	A	A	A	A	0	A	A	0	A	0	0	1	1	0	1	1	0	3	0	0	0	0	0
510	0	2	2	2	1	2	1	0	A	0	A	0	0	0	54.801636924	60.123734797	1	88.888888889	2	92.857142857	5	8	1	0	0	A	A	A	A	A	0	A	A	0	A	0	0	1	1	0	1	1	0	3	0	0	0	0	0
511	0	1	1	2	2	1	1	0	A	0	A	1	0	0	48.040798758	54.129730579	4	72.222222222	0	96.428571429	19	23	1	1	1	1	1	1	1	0	0	A	A	0	A	0	0	0	5	1	1	8	0	11	1	0	0	0	0
512	0	1	1	2	2	2	1	0	A	0	A	1	0	0	48.040798758	54.129730579	2	83.333333333	0	100	3	5	1	0	0	A	A	A	A	A	0	A	A	0	A	0	0	0	5	1	1	8	0	11	1	0	0	0	0
513	0	1	2	2	1	1	1	1	A	1	A	1	0	0	49.799305566	55.987457207	0	77.777777778	1	42.857142857	4	5	1	0	0	A	A	A	A	A	0	A	A	0	A	0	1	1	3	0	1	6	0	0	1	0	0	0	1
514	0	1	2	2	1	2	1	1	A	1	A	1	0	0	49.799305566	55.987457207	0	80.555555556	0	46.428571429	4	4	1	0	0	A	A	A	A	A	0	A	A	0	A	0	1	1	3	0	1	6	0	0	1	0	0	0	1
515	0	1	1	2	2	1	1	0	A	0	A	1	0	0	54.80207423	54.370306233	3	75	2	67.857142857	7.4375	12.4375	2	0	0	A	A	A	A	A	0	A	A	0	A	0	0	1	1	1	1	2	0	17	0	0	0	0	0
516	0	1	1	2	1	2	0	0	A	0	A	1	0	0	54.80207423	54.370306233	0	100	0	100	0	0	0	0	0	A	A	A	A	A	0	A	A	0	A	0	0	1	1	1	1	2	0	17	0	0	0	0	0
517	0	2	1	2	A	1	1	0	A	0	A	1	0	0	54.80207423	54.370306233	0	97.222222222	0	92.857142857	0	0	1	0	0	A	A	A	A	A	0	A	A	0	A	0	1	1	3	1	1	6	0	0	0	0	0	0	0
518	0	2	1	2	A	2	1	0	A	0	A	1	0	0	54.80207423	54.370306233	0	97.222222222	0	92.857142857	0	0	1	0	0	A	A	A	A	A	0	A	A	0	A	0	1	1	3	1	1	6	0	0	0	0	0	0	0
519	0	2	1	1	1	1	1	0	A	0	A	0	0	0	I	I	5	69.444444444	4	75	43	52	2	0	1	1	0	1	0	D	0	A	A	0	A	0	0	1	0	0	1	4	0	0	1	0	0	0	0
520	0	2	1	1	1	2	1	0	A	0	A	0	0	0	I	I	8	61.111111111	4	75	47	59	2	0	1	1	0	1	0	D	0	A	A	0	A	0	0	1	0	0	1	4	0	0	1	0	0	0	0
521	0	1	2	2	8	1	1	0	A	0	A	1	0	0	55.195388679	53.215034055	2	83.333333333	3	82.142857143	8	13	1	0	0	A	A	A	A	A	0	A	A	0	A	0	1	1	1	0	1	4	0	2	0	0	0	0	0
522	0	1	2	2	2	2	1	0	A	0	A	1	0	0	55.195388679	53.215034055	1	86.111111111	3	82.142857143	10	14	1	0	0	A	A	A	A	A	0	A	A	0	A	0	1	1	1	0	1	4	0	2	0	0	0	0	0
523	0	1	1	2	6	1	1	0	A	0	A	0	0	0	53.168228557	51.474378484	1	88.888888889	2	85.714285714	6	9	2	0	0	A	A	A	A	A	0	A	A	0	A	0	0	0	3	0	1	2	0	11	0	0	0	0	0
524	0	1	1	2	1	2	1	0	A	0	A	0	0	0	53.168228557	51.474378484	0	91.666666667	2	85.714285714	6	8	2	0	0	A	A	A	A	A	0	A	A	0	A	0	0	0	3	0	1	2	0	11	0	0	0	0	0
525	0	2	2	2	2	1	1	1	A	1	A	1	0	1	59.893243914	45.909963578	0	97.222222222	0	100	0	0	2	0	0	A	A	A	A	A	0	A	A	0	A	0	0	0	1	1	3	A	1	12	0	0	0	0	0
526	0	2	2	2	2	2	1	1	A	1	A	1	0	1	59.893243914	45.909963578	0	97.222222222	0	100	0	0	2	0	0	A	A	A	A	A	0	A	A	0	A	0	0	0	1	1	3	A	1	12	0	0	0	0	0
527	0	1	2	2	2	1	1	0	A	0	A	0	0	0	48.569269188	52.669160603	2	86.111111111	4	67.857142857	10	16	2	0	0	A	A	A	A	A	0	A	A	0	A	0	0	0	2	0	3	A	0	3	0	0	0	0	0
528	0	1	2	2	1	2	1	0	A	0	A	0	0	0	48.569269188	52.669160603	0	91.666666667	2	78.571428571	8	10	1	0	0	A	A	A	A	A	0	A	A	0	A	0	0	0	2	0	3	A	0	3	0	0	0	0	0
529	0	1	2	2	1	1	1	0	A	0	A	0	0	0	49.642227217	53.731190649	2	80.555555556	2	92.857142857	12	16	1	0	0	A	A	A	A	A	0	A	A	1	0	0	0	0	1	0	3	A	0	3	0	0	0	0	0
530	0	1	2	2	1	2	1	0	A	0	A	0	0	0	49.642227217	53.731190649	0	94.444444444	2	92.857142857	12	14	1	0	0	A	A	A	A	A	0	A	A	1	0	0	0	0	1	0	3	A	0	3	0	0	0	0	0
531	0	1	1	1	2	1	1	1	A	1	A	1	0	0	48.706609421	55.367910224	2	84.375	2	92.857142857	4.5333333333	8.5333333333	2	0	0	A	A	A	A	A	0	A	A	0	A	0	0	1	3	0	1	6	0	4	1	0	0	0	0
532	0	1	1	1	2	2	1	1	A	1	A	1	0	0	48.706609421	55.367910224	1	87.5	1	96.428571429	3.4	5.4	2	1	1	1	1	0	A	0	0	A	A	0	A	0	0	1	3	0	1	6	0	4	1	0	0	0	0
533	0	1	2	1	1	1	1	1	A	0	A	0	1	0	46.578493873	60.298917339	7	61.111111111	5	57.142857143	28	40	2	0	0	A	A	A	A	A	0	A	A	1	0	0	0	0	1	0	1	3	0	13	0	0	0	0	1
534	0	1	2	1	1	2	1	1	A	0	A	0	1	0	46.578493873	60.298917339	4	63.888888889	5	60.714285714	24	33	2	0	0	A	A	A	A	A	0	A	A	1	0	0	0	0	1	0	1	3	0	13	0	0	0	0	1
535	0	1	2	2	6	1	1	1	A	0	A	0	1	0	56.146915884	57.162341115	0	100	1	89.285714286	0	1	1	0	0	A	A	A	A	A	0	A	A	0	A	0	1	1	2	1	1	6	1	3	0	0	0	0	0
536	0	1	2	2	3	2	1	1	A	0	A	0	1	0	56.146915884	57.162341115	0	100	1	85.714285714	0	1	1	1	0	A	A	A	A	A	0	A	A	0	A	0	1	1	2	1	1	6	1	3	0	0	0	0	0
537	0	1	1	1	1	1	1	0	A	0	A	1	0	0	49.675149263	59.289961953	1	86.111111111	1	92.857142857	0	2	2	1	1	1	0	1	0	0	0	A	A	0	A	0	1	1	5	1	3	A	2	1	0	0	0	0	0
538	0	1	1	1	6	2	1	0	A	0	A	1	0	0	49.675149263	59.289961953	0	97.222222222	0	100	0	0	1	0	0	A	A	A	A	A	0	A	A	0	A	0	1	1	5	1	3	A	2	1	0	0	0	0	0
539	0	1	1	2	2	1	1	1	1	1	1	1	1	1	48.875300039	61.284830718	1	88.888888889	0	100	12	13	2	0	0	A	A	A	A	A	0	A	A	0	A	0	0	1	3	0	1	1	0	0	0	0	0	0	0
540	0	1	1	2	2	2	1	1	1	1	1	1	1	1	48.875300039	61.284830718	2	77.777777778	1	96.428571429	11	14	2	0	0	A	A	A	A	A	0	A	A	0	A	0	0	1	3	0	1	1	0	0	0	0	0	0	0
541	0	1	2	2	1	1	1	0	A	1	A	1	0	1	50.882686856	60.027943259	3	75	0	71.428571429	22	25	1	1	1	1	0	0	A	0	0	A	A	0	A	0	0	1	2	1	3	A	0	0	0	0	0	0	0
542	0	1	2	2	2	2	0	0	A	1	A	1	0	1	50.882686856	60.027943259	0	100	0	100	0	0	0	0	0	A	A	A	A	A	0	A	A	0	A	0	0	1	2	1	3	A	0	0	0	0	0	0	0
543	0	1	2	2	2	1	0	1	A	1	A	1	0	0	57.492194845	54.200947433	1	97.222222222	0	100	0	1	0	0	0	A	A	A	A	A	0	A	A	1	0	0	0	1	0	0	3	A	0	1	0	0	0	0	0
544	0	1	2	2	2	2	0	1	A	1	A	1	0	0	57.492194845	54.200947433	0	100	0	100	0	0	0	0	0	A	A	A	A	A	0	A	A	1	0	0	0	1	0	0	3	A	0	1	0	0	0	0	0
545	0	2	1	1	1	1	1	0	A	0	A	1	0	0	31.86953661	39.901319266	14	22.222222222	3	60.714285714	39	56	2	1	1	1	1	1	1	0	0	A	A	0	A	0	1	1	3	1	3	A	1	25	0	0	0	0	0
546	0	2	1	1	2	2	1	0	A	0	A	1	0	0	31.86953661	39.901319266	8	61.111111111	2	78.571428571	21	31	2	0	0	A	A	A	A	A	0	A	A	0	A	0	1	1	3	1	3	A	1	25	0	0	0	0	0
547	0	1	2	2	A	1	1	1	A	0	A	1	1	0	48.329870303	62.251355635	3	88.888888889	2	85.714285714	11	16	1	0	0	A	A	A	A	A	0	A	A	0	A	0	1	1	1	1	1	1	0	0	0	0	0	0	0
548	0	1	2	2	A	2	0	1	A	0	A	1	1	0	48.329870303	62.251355635	3	80.555555556	2	78.571428571	14	19	0	0	0	A	A	A	A	A	0	A	A	0	A	0	1	1	1	1	1	1	0	0	0	0	0	0	0
549	0	1	2	2	2	1	1	1	A	1	A	1	0	0	54.255978574	55.192684554	1	97.222222222	1	96.428571429	2	4	1	0	0	A	A	A	A	A	0	A	A	0	A	0	1	0	2	0	3	A	0	2	0	0	0	0	0
550	0	1	2	2	2	2	1	1	A	1	A	1	0	0	54.255978574	55.192684554	0	100	0	100	0	0	1	0	0	A	A	A	A	A	0	A	A	0	A	0	1	0	2	0	3	A	0	2	0	0	0	0	0
551	0	1	1	2	1	1	1	1	A	1	A	1	0	0	56.146915884	57.162341115	0	100	0	96.428571429	0	0	1	0	0	A	A	A	A	A	0	A	A	1	0	1	0	1	5	0	1	2	0	3	0	0	0	0	0
552	0	1	1	2	3	2	1	1	A	1	A	1	0	0	56.146915884	57.162341115	0	97.222222222	0	85.714285714	0	0	1	0	1	1	1	1	1	0	0	A	A	1	0	1	0	1	5	0	1	2	0	3	0	0	0	0	0
553	0	1	2	2	2	1	0	0	A	1	A	1	0	1	51.565857959	55.362043354	0	100	0	100	0	0	0	0	0	A	A	A	A	A	0	A	A	0	A	0	0	0	0	0	1	3	1	5	0	0	0	0	0
554	0	1	2	2	2	2	1	0	A	1	A	1	0	1	51.565857959	55.362043354	0	100	0	100	0	0	1	0	0	A	A	A	A	A	0	A	A	0	A	0	0	0	0	0	1	3	1	5	0	0	0	0	0
555	0	1	2	2	1	1	0	0	A	0	A	0	0	0	54.905879827	50.846837563	0	100	0	100	0	0	0	1	1	1	1	1	1	0	0	A	A	0	A	0	1	1	0	0	1	3	1	0	0	0	0	0	0
556	0	1	2	2	1	2	0	0	A	0	A	0	0	0	54.905879827	50.846837563	2	75	1	83.333333333	13.8125	16.8125	0	0	0	A	A	A	A	A	0	A	A	0	A	0	1	1	0	0	1	3	1	0	0	0	0	0	0
557	0	1	2	2	1	1	1	0	A	0	A	1	0	0	56.146915884	57.162341115	2	86.111111111	0	92.857142857	0	2	1	1	0	A	A	A	A	A	0	A	A	0	A	0	0	0	0	0	1	1	0	0	0	0	0	0	0
558	0	1	2	2	1	2	1	0	A	0	A	1	0	0	56.146915884	57.162341115	0	100	0	100	0	0	1	0	0	A	A	A	A	A	0	A	A	0	A	0	0	0	0	0	1	1	0	0	0	0	0	0	0
559	0	1	2	2	8	1	1	1	A	1	A	1	0	0	57.306928897	42.555853707	0	94.444444444	4	85.714285714	4.25	8.25	1	0	0	A	A	A	A	A	0	A	A	0	A	0	0	1	1	1	1	3	0	24	0	0	0	0	0
560	0	1	2	2	4	2	1	1	A	1	A	1	0	0	57.306928897	42.555853707	0	97.222222222	4	78.571428571	4.25	8.25	1	0	0	A	A	A	A	A	0	A	A	0	A	0	0	1	1	1	1	3	0	24	0	0	0	0	0
561	0	1	1	1	1	1	1	0	A	0	A	0	0	0	35.22427199	58.230661524	11	36.111111111	5	53.571428571	40	56	2	1	0	A	A	A	A	A	0	A	A	1	0	0	0	0	0	0	3	A	0	15	0	0	0	0	0
562	0	1	1	1	1	2	1	0	A	0	A	0	0	0	35.22427199	58.230661524	6	63.888888889	3	53.571428571	23	32	1	1	0	A	A	A	A	A	0	A	A	1	0	0	0	0	0	0	3	A	0	15	0	0	0	0	0
563	0	1	1	1	1	1	1	0	A	0	A	0	0	0	36.533621113	56.74194975	0	100	0	100	0	0	1	0	0	A	A	A	A	A	0	A	A	1	1	1	1	0	1	1	1	2	1	5	0	0	0	0	0
564	0	1	1	1	1	2	1	0	A	0	A	0	0	0	36.533621113	56.74194975	2	72.222222222	3	53.571428571	8	13	2	0	1	1	1	1	1	0	0	A	A	1	1	1	1	0	1	1	1	2	1	5	0	0	0	0	0
565	0	1	2	2	8	1	0	0	A	1	A	1	0	0	50.220578999	58.323437036	0	100	2	89.285714286	0	2	0	0	0	A	A	A	A	A	0	A	A	0	A	0	0	0	2	1	1	5	0	1	0	0	0	0	0
566	0	1	2	2	1	2	1	0	A	1	A	1	0	0	50.220578999	58.323437036	2	86.111111111	2	85.714285714	3	7	1	0	0	A	A	A	A	A	0	A	A	0	A	0	0	0	2	1	1	5	0	1	0	0	0	0	0
567	0	1	2	2	2	1	1	0	A	0	A	1	0	0	54.80207423	54.370306233	0	94.444444444	1	89.285714286	5	6	1	0	0	A	A	A	A	A	0	A	A	0	A	0	0	0	1	0	3	A	0	0	0	0	0	0	0
568	0	1	2	2	1	2	0	0	A	0	A	1	0	0	54.80207423	54.370306233	1	94.444444444	2	89.285714286	4	7	0	1	0	A	A	A	A	A	0	A	A	0	A	0	0	0	1	0	3	A	0	0	0	0	0	0	0
569	0	0	1	2	2	1	0	1	1	0	A	1	1	0	49.675149263	59.289961953	0	100	0	100	1.0625	1.0625	0	0	0	A	A	A	A	A	0	A	A	0	A	0	0	0	1	1	1	3	0	4	1	0	0	0	0
570	0	0	1	2	1	2	1	1	1	0	A	1	1	0	49.675149263	59.289961953	1	96.875	0	100	1.0625	2.0625	1	0	1	1	1	1	1	0	0	A	A	0	A	0	0	0	1	1	1	3	0	4	1	0	0	0	0
571	0	0	2	1	1	1	1	1	1	0	A	1	1	0	59.62186512	46.444262366	0	100	0	89.285714286	2.125	2.125	2	0	0	A	A	A	A	A	0	A	A	0	A	0	0	0	1	0	1	6	3	10	1	0	0	0	1
572	0	0	2	1	1	2	0	1	1	0	A	1	1	0	59.62186512	46.444262366	0	100	0	92.857142857	0	0	0	0	0	A	A	A	A	A	0	A	A	0	A	0	0	0	1	0	1	6	3	10	1	0	0	0	1
573	0	1	2	1	1	1	1	1	A	0	A	0	0	0	53.200208465	60.522274728	11	44.444444444	4	60.714285714	35	50	2	0	0	A	A	A	A	A	0	A	A	0	A	0	0	1	4	0	1	2	0	2	0	0	0	0	1
574	0	1	2	1	2	2	0	1	A	0	A	0	0	0	53.200208465	60.522274728	0	100	0	100	0	0	0	0	0	A	A	A	A	A	0	A	A	0	A	0	0	1	4	0	1	2	0	2	0	0	0	0	1
575	0	1	2	2	1	1	0	0	A	0	A	0	0	0	54.801636924	60.123734797	1	94.444444444	2	92.857142857	4	7	0	0	0	A	A	A	A	A	0	A	A	0	A	0	0	0	1	0	1	2	0	0	0	0	0	0	0
576	0	1	2	2	1	2	1	0	A	0	A	0	0	0	54.801636924	60.123734797	3	83.333333333	1	85.714285714	5	9	1	0	0	A	A	A	A	A	0	A	A	0	A	0	0	0	1	0	1	2	0	0	0	0	0	0	0
577	0	1	2	2	2	1	1	1	A	1	A	1	1	1	19.335719645	63.820491813	9	44.444444444	4	85.714285714	22	35	2	0	0	A	A	A	A	A	0	A	A	0	A	0	0	0	1	0	1	2	0	6	1	0	0	0	0
578	0	1	2	2	7	2	0	1	A	1	A	1	1	1	19.335719645	63.820491813	0	100	0	100	0	0	0	0	0	A	A	A	A	A	0	A	A	0	A	0	0	0	1	0	1	2	0	6	1	0	0	0	0
579	0	0	1	2	A	1	1	0	A	0	A	1	0	0	53.45679527	57.331699915	2	83.333333333	2	89.285714286	11	15	1	0	0	A	A	A	A	A	0	A	A	0	A	0	0	1	1	1	3	A	0	13	0	0	0	0	0
580	0	0	1	2	A	2	0	0	A	0	A	1	0	0	53.45679527	57.331699915	0	100	0	100	0	0	0	0	0	A	A	A	A	A	0	A	A	0	A	0	0	1	1	1	3	A	0	13	0	0	0	0	0
581	0	1	2	2	2	1	0	0	A	1	A	1	0	1	46.116502095	52.354731278	0	100	2	92.857142857	8.5	10.5	0	0	0	A	A	A	A	A	0	A	A	0	A	0	0	1	2	0	1	3	0	13	0	0	0	0	0
582	0	1	2	2	2	2	1	0	A	1	A	1	0	1	46.116502095	52.354731278	6	77.777777778	3	85.714285714	11.6875	20.6875	2	1	0	A	A	A	A	A	0	A	A	0	A	0	0	1	2	0	1	3	0	13	0	0	0	0	0
583	0	1	2	1	1	1	1	1	A	0	A	0	0	0	53.179493022	61.013856638	3	86.111111111	2	92.857142857	2	7	2	1	1	0	A	1	1	0	0	A	A	1	0	0	0	1	1	1	1	4	0	1	0	0	0	0	0
584	0	1	2	1	1	2	0	1	A	0	A	0	0	0	53.179493022	61.013856638	0	100	0	100	0	0	0	0	0	A	A	A	A	A	0	A	A	1	0	0	0	1	1	1	1	4	0	1	0	0	0	0	0
585	0	1	2	2	1	1	1	0	A	0	A	1	0	0	53.45679527	57.331699915	0	97.222222222	2	92.857142857	1	3	1	0	0	A	A	A	A	A	0	A	A	1	0	0	0	0	3	0	1	4	0	5	0	0	0	0	1
586	0	1	2	2	3	2	1	0	A	0	A	1	0	0	53.45679527	57.331699915	1	88.888888889	2	92.857142857	3	6	1	0	0	A	A	A	A	A	0	A	A	1	0	0	0	0	3	0	1	4	0	5	0	0	0	0	1
587	0	2	1	1	1	1	1	0	A	0	A	0	0	0	53.167286418	54.963503423	1	93.75	1	92.857142857	0	2	1	1	0	A	A	A	A	A	0	A	A	0	A	0	0	1	3	1	1	10	0	1	0	0	0	0	0
588	0	2	1	1	1	2	1	0	A	0	A	0	0	0	53.167286418	54.963503423	0	96.875	0	100	0	0	2	1	0	A	A	A	A	A	0	A	A	0	A	0	0	1	3	1	1	10	0	1	0	0	0	0	0
589	0	1	1	1	1	1	1	1	1	1	1	1	1	1	17.97488006	52.523704593	8	47.222222222	4	83.333333333	36	48	2	1	1	0	A	1	1	1	0	A	A	0	A	D	1	1	1	0	1	3	0	10	0	0	0	0	0
590	0	1	1	1	1	2	1	1	1	1	1	1	1	1	17.97488006	52.523704593	10	41.666666667	4	70	33	47	2	D	0	A	A	A	A	A	0	A	A	0	A	D	1	1	1	0	1	3	0	10	0	0	0	0	0
591	0	1	2	2	2	1	1	1	A	1	A	0	0	1	59.106267213	54.099332154	1	91.666666667	0	100	4	5	1	0	0	A	A	A	A	A	0	A	A	0	A	0	0	1	2	0	3	A	0	2	0	0	0	0	0
592	0	1	2	2	2	2	1	1	A	1	A	0	0	1	59.106267213	54.099332154	0	97.222222222	0	100	0	0	1	0	0	A	A	A	A	A	0	A	A	0	A	0	0	1	2	0	3	A	0	2	0	0	0	0	0
593	0	1	2	2	1	1	0	1	A	0	A	0	1	0	56.146915884	57.162341115	0	100	0	92.857142857	0	0	0	1	0	A	A	A	A	A	0	A	A	0	A	0	1	1	1	0	1	3	1	1	0	0	0	0	0
594	0	1	2	2	1	2	0	1	A	0	A	0	1	0	56.146915884	57.162341115	0	100	0	89.285714286	0	0	0	0	0	A	A	A	A	A	0	A	A	0	A	0	1	1	1	0	1	3	1	1	0	0	0	0	0
595	0	1	2	2	2	1	1	1	A	1	A	0	1	1	54.524771982	58.052462956	0	94.444444444	1	92.857142857	0	1	1	0	0	A	A	A	A	A	0	A	A	0	A	0	0	0	1	0	1	5	0	0	1	0	0	0	0
596	0	1	2	2	7	2	1	1	A	1	A	0	1	1	54.524771982	58.052462956	0	97.222222222	1	92.857142857	0	1	1	1	0	A	A	A	A	A	0	A	A	0	A	0	0	0	1	0	1	5	0	0	1	0	0	0	0
597	0	1	2	1	1	1	1	1	A	1	A	0	0	0	56.146915884	57.162341115	4	77.777777778	4	75	2.125	10.125	2	1	0	A	A	A	A	A	0	A	A	1	0	0	0	1	3	1	1	4	0	3	1	0	0	0	0
598	0	1	2	1	1	2	1	1	A	1	A	0	0	0	56.146915884	57.162341115	1	83.333333333	1	82.142857143	3.1875	5.1875	2	0	0	A	A	A	A	A	0	A	A	1	0	0	0	1	3	1	1	4	0	3	1	0	0	0	0
599	0	1	1	1	1	1	1	1	A	1	A	1	0	0	49.558123339	62.497755031	3	69.444444444	2	85.714285714	20.1875	25.1875	2	1	1	1	0	1	0	0	0	A	A	0	A	0	0	0	3	0	1	3	3	1	0	0	0	0	0
600	0	1	1	1	1	2	1	1	A	1	A	1	0	0	49.558123339	62.497755031	2	72.222222222	1	89.285714286	15.9375	18.9375	2	1	1	1	0	1	0	0	0	A	A	0	A	0	0	0	3	0	1	3	3	1	0	0	0	0	0
601	0	1	2	2	7	1	1	1	A	1	A	1	0	0	59.106267213	54.099332154	5	75	4	71.428571429	12	21	2	0	0	A	A	A	A	A	0	A	A	1	0	0	1	0	0	1	2	7	1	3	1	0	0	0	0
602	0	1	2	2	2	2	1	1	A	1	A	1	0	0	59.106267213	54.099332154	5	75	4	71.428571429	14	23	2	1	0	A	A	A	A	A	0	A	A	1	0	0	1	0	0	1	2	7	1	3	1	0	0	0	0
603	0	2	2	2	1	1	1	0	A	1	1	0	0	1	54.043172439	50.254736991	4	69.444444444	3	82.142857143	16	23	2	0	0	A	A	A	A	A	0	A	A	1	0	0	1	1	4	0	1	1	0	1	0	0	0	0	0
604	0	2	2	2	2	2	1	0	A	1	1	0	0	1	54.043172439	50.254736991	9	50	4	53.571428571	29	42	2	1	0	A	A	A	A	A	0	A	A	1	0	0	1	1	4	0	1	1	0	1	0	0	0	0	0
605	0	1	2	1	1	1	1	1	A	1	A	1	1	1	52.910699614	58.154078236	2	86.111111111	1	89.285714286	3.1875	6.1875	2	0	0	A	A	A	A	A	0	A	A	0	A	0	0	0	2	0	1	2	0	2	0	0	0	0	0
606	0	1	2	1	1	2	1	1	A	1	A	1	1	1	52.910699614	58.154078236	0	94.444444444	1	92.857142857	2.125	3.125	2	0	0	A	A	A	A	A	0	A	A	0	A	0	0	0	2	0	1	2	0	2	0	0	0	0	0
607	0	1	2	2	1	1	1	0	A	1	A	1	0	1	39.877850619	54.024721006	2	91.666666667	0	100	0	2	1	0	0	A	A	A	A	A	0	A	A	0	A	0	1	0	1	0	1	2	0	10	0	0	0	0	0
608	0	1	2	2	1	2	1	0	A	1	A	1	0	1	39.877850619	54.024721006	2	83.333333333	6	67.857142857	16	24	1	0	0	A	A	A	A	A	0	A	A	0	A	0	1	0	1	0	1	2	0	10	0	0	0	0	0
609	0	2	1	2	A	1	0	0	A	0	A	0	0	0	53.45679527	57.331699915	0	100	0	100	0	0	0	0	0	A	A	A	A	A	0	A	A	0	A	0	1	0	0	1	1	4	0	1	1	0	0	0	0
610	0	2	1	2	A	2	0	0	A	0	A	0	0	0	53.45679527	57.331699915	0	100	0	100	0	0	0	0	0	A	A	A	A	A	0	A	A	0	A	0	1	0	0	1	1	4	0	1	1	0	0	0	0
611	0	1	1	2	2	1	1	1	A	1	A	1	0	0	46.305997658	57.905465515	0	100	0	100	0	0	1	1	0	A	A	A	A	A	0	A	A	1	0	0	0	0	1	1	3	A	1	1	0	0	0	0	0
612	0	1	1	2	2	2	1	1	A	1	A	1	0	0	46.305997658	57.905465515	0	100	0	100	1.1333333333	1.1333333333	1	0	0	A	A	A	A	A	0	A	A	1	0	0	0	0	1	1	3	A	1	1	0	0	0	0	0
613	0	1	1	1	2	1	1	0	A	1	A	1	0	1	46.135027764	43.887255396	2	77.777777778	2	67.857142857	9.5625	13.5625	2	1	0	A	A	A	A	A	0	A	A	1	0	0	0	1	4	1	1	5	1	15	0	0	0	0	0
614	0	1	1	1	2	2	1	0	A	1	A	1	0	1	46.135027764	43.887255396	2	77.777777778	2	82.142857143	8.5	12.5	2	1	0	A	A	A	A	A	0	A	A	1	0	0	0	1	4	1	1	5	1	15	0	0	0	0	0
615	0	1	2	1	1	1	0	0	A	0	A	0	0	0	35.509280917	55.179099746	0	100	0	92.857142857	0	0	0	1	1	0	A	1	1	0	0	A	A	0	A	0	0	0	1	0	1	4	0	7	1	0	0	0	0
616	0	1	2	1	1	2	1	0	A	0	A	0	0	0	35.509280917	55.179099746	6	69.444444444	5	58.333333333	24	35	2	0	0	A	A	A	A	A	0	A	A	0	A	0	0	0	1	0	1	4	0	7	1	0	0	0	0
617	0	1	1	2	2	1	1	0	A	0	A	1	0	0	41.997664563	64.396194738	6	69.444444444	5	67.857142857	17	28	2	1	0	A	A	A	A	A	0	A	A	0	A	0	1	1	3	1	1	7	0	1	0	0	0	0	0
618	0	1	1	2	2	2	1	0	A	0	A	1	0	0	41.997664563	64.396194738	6	63.888888889	4	64.285714286	23.375	33.375	2	1	0	A	A	A	A	A	0	A	A	0	A	0	1	1	3	1	1	7	0	1	0	0	0	0	0
619	0	1	2	2	2	1	0	0	A	0	A	0	0	0	49.782730235	50.259283974	4	80.555555556	1	89.285714286	18	23	0	0	0	A	A	A	A	A	0	A	A	1	0	0	1	0	1	0	1	3	0	10	0	0	0	0	1
620	0	1	2	2	1	2	0	0	A	0	A	0	0	0	49.782730235	50.259283974	4	72.222222222	1	64.285714286	13.8125	18.8125	0	1	1	0	A	D	A	0	0	A	A	1	0	0	1	0	1	0	1	3	0	10	0	0	0	0	1
621	0	1	1	2	2	1	0	0	A	0	A	0	0	0	58.294716217	52.308151328	0	100	0	100	0	0	0	0	0	A	A	A	A	A	0	A	A	0	A	0	1	0	3	0	1	3	0	1	0	0	0	0	0
622	0	1	1	2	2	2	1	0	A	0	A	0	0	0	58.294716217	52.308151328	0	100	0	100	0	0	2	0	0	A	A	A	A	A	0	A	A	0	A	0	1	0	3	0	1	3	0	1	0	0	0	0	0
623	0	1	2	1	7	1	1	0	A	1	A	1	0	1	51.292924438	58.722020095	1	80.555555556	2	64.285714286	6	9	2	1	1	1	1	1	1	1	0	A	A	0	A	0	0	0	4	0	1	3	0	5	0	0	0	0	0
624	0	1	2	1	2	2	1	0	A	1	A	1	0	1	51.292924438	58.722020095	1	91.666666667	1	85.714285714	2	4	1	0	0	A	A	A	A	A	0	A	A	0	A	0	0	0	4	0	1	3	0	5	0	0	0	0	0
625	0	1	2	2	2	1	0	1	A	1	A	1	1	1	25.382540695	45.126092644	0	100	0	96.428571429	0	0	0	0	0	A	A	A	A	A	0	A	A	1	0	1	1	0	1	0	1	9	1	17	1	0	0	0	0
626	0	1	2	2	1	2	0	1	A	1	A	1	1	1	25.382540695	45.126092644	0	100	0	92.857142857	0	0	0	0	0	A	A	A	A	A	0	A	A	1	0	1	1	0	1	0	1	9	1	17	1	0	0	0	0
627	0	1	1	1	1	1	1	0	A	1	A	1	0	1	50.220578999	58.323437036	3	75	3	71.428571429	15	21	2	1	0	A	A	A	A	A	0	A	A	0	A	0	0	1	6	0	1	1	0	3	0	0	0	0	0
628	0	1	1	1	1	2	1	0	A	1	A	1	0	1	50.220578999	58.323437036	0	97.222222222	0	92.857142857	0	0	1	0	0	A	A	A	A	A	0	A	A	0	A	0	0	1	6	0	1	1	0	3	0	0	0	0	0
629	0	1	1	2	1	1	1	0	A	0	A	0	0	0	41.162725975	62.994523164	0	100	0	100	0	0	2	0	1	0	A	0	A	0	1	1	0	0	A	0	0	0	3	0	3	A	2	3	0	0	0	0	0
630	0	1	1	2	1	2	1	0	A	0	A	0	0	0	41.162725975	62.994523164	3	77.777777778	1	96.428571429	9	13	1	0	0	A	A	A	A	A	1	1	0	0	A	0	0	0	3	0	3	A	2	3	0	0	0	0	0
631	0	1	2	1	1	1	1	1	A	1	A	1	0	0	52.910699614	58.154078236	0	88.888888889	1	85.714285714	1	2	2	0	0	A	A	A	A	A	0	A	A	0	A	0	0	0	2	0	1	1	1	4	0	0	0	0	0
632	0	1	2	1	1	2	1	1	A	1	A	1	0	0	52.910699614	58.154078236	0	94.444444444	1	89.285714286	0	1	2	1	0	A	A	A	A	A	0	A	A	0	A	0	0	0	2	0	1	1	1	4	0	0	0	0	0
633	0	2	2	1	1	1	1	0	A	0	A	1	0	0	36.237320221	53.174523356	7	52.777777778	4	57.142857143	31.875	42.875	2	0	0	A	A	A	A	A	0	A	A	0	A	0	1	0	2	0	1	6	1	6	1	0	0	0	0
634	0	2	2	1	8	2	1	0	A	0	A	1	0	0	36.237320221	53.174523356	3	77.777777778	2	85.714285714	22.3125	27.3125	1	0	0	A	A	A	A	A	0	A	A	0	A	0	1	0	2	0	1	6	1	6	1	0	0	0	0
635	0	1	2	2	1	1	1	1	A	1	A	0	0	0	50.871422391	50.488465105	1	94.444444444	2	92.857142857	5	8	1	0	0	A	A	A	A	A	0	A	A	0	A	0	0	1	2	0	1	1	0	13	0	0	0	0	0
636	0	1	2	2	1	2	1	1	A	1	A	0	0	0	50.871422391	50.488465105	1	94.444444444	2	92.857142857	4	7	1	0	0	A	A	A	A	A	0	A	A	0	A	0	0	1	2	0	1	1	0	13	0	0	0	0	0
637	0	1	2	2	1	1	1	1	A	1	A	1	0	0	57.760988253	57.060725836	0	91.666666667	0	92.857142857	0	0	1	0	0	A	A	A	A	A	0	A	A	0	A	0	0	0	3	0	1	3	0	1	0	0	0	0	0
638	0	1	2	2	2	2	1	1	A	1	A	1	0	0	57.760988253	57.060725836	0	91.666666667	0	92.857142857	0	0	1	0	0	A	A	A	A	A	0	A	A	0	A	0	0	0	3	0	1	3	0	1	0	0	0	0	0
639	0	1	1	2	2	1	1	1	A	1	A	1	0	0	54.255978574	55.192684554	2	83.333333333	3	89.285714286	7	12	1	0	0	A	A	A	A	A	0	A	A	0	A	0	1	1	2	1	1	1	1	11	0	0	0	0	0
640	0	1	1	2	2	2	1	1	A	1	A	1	0	0	54.255978574	55.192684554	1	97.222222222	2	92.857142857	1	4	1	0	0	A	A	A	A	A	0	A	A	0	A	0	1	1	2	1	1	1	1	11	0	0	0	0	0
641	0	1	1	2	2	1	1	0	A	0	A	1	0	0	54.239631858	55.362086482	0	100	1	82.142857143	2	3	2	D	0	A	A	A	A	A	0	A	A	0	A	0	0	1	0	1	1	4	0	1	0	0	0	0	0
642	0	1	1	2	1	2	0	0	A	0	A	1	0	0	54.239631858	55.362086482	0	100	1	96.428571429	2	3	0	0	0	A	A	A	A	A	0	A	A	0	A	0	0	1	0	1	1	4	0	1	0	0	0	0	0
643	0	1	2	2	2	1	0	1	A	1	A	0	1	1	61.061310934	43.671466296	0	100	1	85.714285714	3	4	0	0	0	A	A	A	A	A	0	A	A	0	A	1	0	0	1	0	1	2	0	10	0	0	0	0	0
644	0	1	2	2	2	2	0	1	A	1	A	0	1	1	61.061310934	43.671466296	0	100	1	85.714285714	2	3	0	1	0	A	A	A	A	A	0	A	A	0	A	1	0	0	1	0	1	2	0	10	0	0	0	0	0
645	0	2	2	1	2	1	1	1	1	0	A	1	1	0	43.749478298	60.59520447	6	65.625	4	60.714285714	35	45	2	0	0	A	A	A	A	A	0	A	A	0	A	0	1	0	1	1	1	7	1	5	0	0	0	0	0
646	0	2	2	1	2	2	0	1	1	0	A	1	1	0	43.749478298	60.59520447	0	100	0	100	0	0	0	1	D	A	A	A	A	A	0	A	A	0	A	0	1	0	1	1	1	7	1	5	0	0	0	0	0
647	0	1	1	2	2	1	1	0	A	0	A	1	0	0	44.943706062	60.892114529	1	88.888888889	0	100	3.1875	4.1875	1	0	0	A	A	A	A	A	0	A	A	0	A	0	0	0	1	1	1	4	1	6	0	0	0	0	0
648	0	1	1	2	2	2	0	0	A	0	A	1	0	0	44.943706062	60.892114529	0	100	0	100	0	0	0	0	0	A	A	A	A	A	0	A	A	0	A	0	0	0	1	1	1	4	1	6	0	0	0	0	0
649	0	3	2	2	A	1	0	0	A	0	A	0	0	0	50.204232283	58.492838964	0	100	2	92.857142857	5	7	0	0	0	A	A	A	A	A	0	A	A	0	A	0	0	0	0	0	1	3	1	6	0	0	0	0	0
650	0	3	2	2	A	2	0	0	A	0	A	0	0	0	50.204232283	58.492838964	0	100	2	92.857142857	2	4	0	0	0	A	A	A	A	A	0	A	A	0	A	0	0	0	0	0	1	3	1	6	0	0	0	0	0
651	0	1	2	2	2	1	1	1	A	1	A	1	1	1	40.455926184	62.250238928	1	86.111111111	2	82.142857143	4	7	2	1	0	A	A	A	A	A	0	A	A	0	A	0	1	1	1	0	1	7	0	3	1	0	0	0	0
652	0	1	2	2	2	2	0	1	A	1	A	1	1	1	40.455926184	62.250238928	0	97.222222222	0	100	0	0	0	0	0	A	A	A	A	A	0	A	A	0	A	0	1	1	1	0	1	7	0	3	1	0	0	0	0
653	0	1	2	1	1	1	1	1	A	1	A	0	0	0	47.349035338	49.35822499	6	66.666666667	2	75	25	33	2	0	0	A	A	A	A	A	0	A	A	0	A	0	0	1	1	0	1	4	0	3	1	0	0	0	1
654	0	1	2	1	1	2	1	1	A	1	A	0	0	0	47.349035338	49.35822499	5	65.625	5	42.857142857	25.5	35.5	1	1	1	0	A	0	A	0	0	A	A	0	A	0	0	1	1	0	1	4	0	3	1	0	0	0	1
655	0	1	2	2	1	1	0	1	A	1	A	1	1	1	56.146915884	57.162341115	0	100	0	96.428571429	0	0	0	0	0	A	A	A	A	A	1	0	1	0	A	0	1	1	3	0	1	4	0	5	1	0	0	0	0
656	0	1	2	2	1	2	0	1	A	1	A	1	1	1	56.146915884	57.162341115	0	100	0	92.857142857	0	0	0	0	0	A	A	A	A	A	1	0	1	0	A	0	1	1	3	0	1	4	0	5	1	0	0	0	0
657	0	1	2	2	2	1	1	0	A	0	A	0	0	0	59.106267213	54.099332154	1	96.875	0	96.428571429	3	4	1	0	0	A	A	A	A	A	0	A	A	0	A	0	1	0	1	0	1	1	0	6	0	0	0	1	0
658	0	1	2	2	1	2	0	0	A	0	A	0	0	0	59.106267213	54.099332154	2	93.75	0	96.428571429	4	6	0	1	1	1	1	0	A	0	0	A	A	0	A	0	1	0	1	0	1	1	0	6	0	0	0	1	0
659	0	1	2	2	2	1	0	1	A	1	A	1	0	1	22.040651485	61.785826698	0	100	2	89.285714286	0	2	0	0	0	A	A	A	A	A	0	A	A	0	A	0	0	1	3	1	1	5	2	8	0	0	0	0	0
660	0	1	2	2	2	2	0	1	A	1	A	1	0	1	22.040651485	61.785826698	5	69.444444444	4	82.142857143	8	17	0	1	0	A	A	A	A	A	0	A	A	0	A	0	0	1	3	1	1	5	2	8	0	0	0	0	0
661	0	1	1	1	1	1	1	0	A	1	A	0	0	0	43.175370327	58.445631174	0	97.222222222	2	85.714285714	17	19	1	0	0	A	A	A	A	A	0	A	A	0	A	0	0	1	1	1	1	5	1	5	0	0	0	0	0
662	0	1	1	1	1	2	1	0	A	1	A	0	0	0	43.175370327	58.445631174	12	38.888888889	3	71.428571429	23	38	2	0	0	A	A	A	A	A	0	A	A	0	A	0	0	1	1	1	1	5	1	5	0	0	0	0	0
663	0	1	2	2	2	1	0	0	A	0	A	1	0	0	41.724502427	61.858596318	0	100	1	85.714285714	0	1	0	0	0	A	A	A	A	A	0	A	A	0	A	0	1	0	2	0	1	4	0	1	0	0	0	0	0
664	0	1	2	2	2	2	1	0	A	0	A	1	0	0	41.724502427	61.858596318	0	100	1	85.714285714	0	1	1	0	0	A	A	A	A	A	0	A	A	0	A	0	1	0	2	0	1	4	0	1	0	0	0	0	0
665	0	1	2	2	1	1	0	0	A	0	A	0	0	0	65.170599226	35.467464772	0	100	0	100	0	0	0	0	0	A	A	A	A	A	0	A	A	0	A	0	0	0	1	0	1	2	0	25	0	0	0	0	0
666	0	1	2	2	1	2	0	0	A	0	A	0	0	0	65.170599226	35.467464772	0	100	1	92.857142857	6	7	0	0	0	A	A	A	A	A	0	A	A	0	A	0	0	0	1	0	1	2	0	25	0	0	0	0	0
667	0	2	2	1	1	1	0	0	A	0	A	1	0	0	53.244265353	48.760480816	0	100	0	100	0	0	0	0	0	A	A	A	A	A	0	A	A	0	A	0	0	0	3	1	1	4	0	13	1	0	0	0	0
668	0	2	2	1	1	2	1	0	A	0	A	1	0	0	53.244265353	48.760480816	3	75	2	75	19	24	2	0	0	A	A	A	A	A	0	A	A	0	A	0	0	0	3	1	1	4	0	13	1	0	0	0	0
669	0	2	2	1	A	1	1	1	A	1	A	1	0	0	18.003792208	72.83949934	7	59.375	4	32.142857143	I	M	2	0	1	1	1	1	1	0	0	A	A	0	A	0	0	1	0	0	1	6	1	5	1	0	0	0	0
670	0	2	2	1	A	2	1	1	A	1	A	1	0	0	18.003792208	72.83949934	5	81.25	2	82.142857143	I	M	2	0	0	A	A	A	A	A	0	A	A	0	A	0	0	1	0	0	1	6	1	5	1	0	0	0	0
671	0	1	1	1	2	1	1	1	A	0	A	1	0	0	32.254363694	58.221437198	2	87.5	0	92.857142857	4	6	2	1	0	A	A	A	A	A	0	A	A	0	A	0	0	0	2	1	1	2	0	35	1	0	0	0	0
672	0	1	1	1	2	2	0	1	A	0	A	1	0	0	32.254363694	58.221437198	0	100	0	100	0	0	0	0	0	A	A	A	A	A	0	A	A	0	A	0	0	0	2	1	1	2	0	35	1	0	0	0	0
673	0	1	1	1	1	1	1	0	A	0	A	1	0	0	44.411226344	50.660197281	3	75	3	85.714285714	21	27	2	0	1	1	0	0	A	0	0	A	A	0	A	0	1	1	0	1	1	1	0	6	0	0	0	0	0
674	0	1	1	1	1	2	1	0	A	0	A	1	0	0	44.411226344	50.660197281	9	50	3	78.571428571	32	44	2	0	0	A	A	A	A	A	0	A	A	0	A	0	1	1	0	1	1	1	0	6	0	0	0	0	0
675	0	2	1	1	A	1	1	0	A	0	A	1	0	0	33.091656518	57.741910369	8	44.444444444	3	57.142857143	28	39	2	1	1	1	1	0	A	0	0	A	A	0	A	0	0	1	0	1	1	1	1	4	0	0	0	0	0
676	0	2	1	1	A	2	1	0	A	0	A	1	0	0	33.091656518	57.741910369	6	58.333333333	3	46.428571429	27	36	2	0	0	A	A	A	A	A	0	A	A	0	A	0	0	1	0	1	1	1	1	4	0	0	0	0	0
677	0	2	2	1	1	1	1	1	1	1	1	1	1	1	27.678130945	30.027523004	17	13.888888889	7	53.571428571	55.857142857	79.857142857	2	0	0	A	A	A	A	A	0	A	A	0	A	0	0	1	1	1	1	5	1	I	0	0	0	0	0
678	0	2	2	1	1	2	1	1	1	1	1	1	1	1	27.678130945	30.027523004	0	100	0	100	0	0	2	0	0	A	A	A	A	A	0	A	A	0	A	0	0	1	1	1	1	5	1	I	0	0	0	0	0
679	0	1	2	1	1	1	1	0	A	0	A	1	0	0	39.440620354	31.476625636	8	52.777777778	4	85.714285714	27.625	39.625	2	1	1	1	1	1	1	0	0	A	A	0	A	0	1	0	0	0	1	2	0	25	0	0	0	0	0
680	0	1	2	1	1	2	1	0	A	0	A	1	0	0	39.440620354	31.476625636	9	47.222222222	5	67.857142857	39.3125	53.3125	2	1	0	A	A	A	A	A	0	A	A	0	A	0	1	0	0	0	1	2	0	25	0	0	0	0	0
681	0	1	1	2	1	1	1	0	A	0	A	1	0	0	57.488492038	54.667274012	0	88.888888889	0	100	1	1	1	0	0	A	A	A	A	A	0	A	A	0	A	0	0	0	0	1	1	5	0	2	1	0	0	0	0
682	0	1	1	2	2	2	0	0	A	0	A	1	0	0	57.488492038	54.667274012	0	100	0	100	0	0	0	0	0	A	A	A	A	A	0	A	A	0	A	0	0	0	0	1	1	5	0	2	1	0	0	0	0
683	0	1	2	2	2	1	1	0	A	1	A	1	0	0	56.705218144	62.390316009	0	97.222222222	0	100	0	0	1	0	0	A	A	A	A	A	0	A	A	0	A	0	1	1	1	0	3	A	0	0	0	0	0	0	0
684	0	1	2	2	2	2	0	0	A	1	A	1	0	0	56.705218144	62.390316009	0	100	0	100	0	0	0	0	0	A	A	A	A	A	0	A	A	0	A	0	1	1	1	0	3	A	0	0	0	0	0	0	0
685	0	1	2	2	1	1	1	1	A	1	A	1	0	0	54.318602826	40.579957358	1	91.666666667	2	85.714285714	6	9	1	1	0	A	A	A	A	A	0	A	A	1	0	0	0	1	1	1	1	7	0	9	1	0	0	0	0
686	0	1	2	2	2	2	1	1	A	1	A	1	0	0	54.318602826	40.579957358	2	86.111111111	2	92.857142857	5	9	1	0	0	A	A	A	A	A	0	A	A	1	0	0	0	1	1	1	1	7	0	9	1	0	0	0	0
687	0	2	2	1	1	1	1	0	A	0	A	1	0	0	29.373534595	62.43128834	6	66.666666667	5	57.142857143	27	38	2	0	0	A	A	A	A	A	0	A	A	0	A	0	0	1	1	0	1	2	0	7	0	0	0	0	0
688	0	2	2	1	1	2	1	0	A	0	A	1	0	0	29.373534595	62.43128834	7	61.111111111	3	39.285714286	27	37	2	1	0	A	A	A	A	A	0	A	A	0	A	0	0	1	1	0	1	2	0	7	0	0	0	0	0
689	0	1	2	2	2	1	0	0	A	0	A	1	0	0	55.601923454	52.375437469	0	100	0	100	0	0	0	0	0	A	A	A	A	A	0	A	A	0	A	0	0	0	1	0	1	3	0	9	0	0	0	0	0
690	0	1	2	2	2	2	0	0	A	0	A	1	0	0	55.601923454	52.375437469	0	100	0	100	0	0	0	0	0	A	A	A	A	A	0	A	A	0	A	0	0	0	1	0	1	3	0	9	0	0	0	0	0
691	0	1	2	2	8	1	0	1	A	1	A	0	0	0	45.454712355	56.67319587	0	100	0	100	0	0	0	0	0	A	A	A	A	A	0	A	A	0	A	0	0	0	2	1	1	5	2	8	0	0	0	0	0
692	0	1	2	2	8	2	0	1	A	1	A	0	0	0	45.454712355	56.67319587	0	100	0	100	0	0	0	0	0	A	A	A	A	A	0	A	A	0	A	0	0	0	2	1	1	5	2	8	0	0	0	0	0
693	0	1	2	2	2	1	0	1	A	1	A	0	1	1	56.657027643	46.901700699	0	100	2	92.857142857	2.125	4.125	0	0	0	A	A	A	A	A	0	A	A	0	A	0	1	0	2	0	1	1	0	11	0	0	0	0	1
694	0	1	2	2	2	2	1	1	A	1	A	0	1	1	56.657027643	46.901700699	1	90.625	1	92.857142857	3.1875	5.1875	1	0	0	A	A	A	A	A	0	A	A	0	A	0	1	0	2	0	1	1	0	11	0	0	0	0	1
695	0	1	1	2	2	1	0	0	A	1	A	1	0	1	47.393259224	20.328884755	0	86.111111111	2	85.714285714	17	19	0	0	0	A	A	A	A	A	0	A	A	0	A	0	1	1	7	1	1	6	5	41	1	0	0	0	0
696	0	1	1	2	2	2	1	0	A	1	A	1	0	1	47.393259224	20.328884755	8	58.333333333	2	78.571428571	20	30	2	1	1	D	A	0	A	0	0	A	A	0	A	0	1	1	7	1	1	6	5	41	1	0	0	0	0
697	0	1	2	1	1	1	1	1	A	0	A	0	0	0	54.984413489	41.818137002	1	86.111111111	2	78.571428571	4.25	7.25	2	0	1	1	0	1	0	0	0	A	A	0	A	0	0	0	3	0	1	3	0	3	1	0	0	0	0
698	0	1	2	1	1	2	1	1	A	0	A	0	0	0	54.984413489	41.818137002	4	69.444444444	2	75	20.1875	26.1875	2	0	0	A	A	A	A	A	0	A	A	0	A	0	0	0	3	0	1	3	0	3	1	0	0	0	0
699	0	1	1	1	1	1	1	1	A	0	A	1	0	0	56.4000761	50.804821346	3	69.444444444	6	46.428571429	8	17	2	1	1	1	1	1	1	0	0	A	A	1	0	0	0	0	1	1	3	A	0	20	0	0	0	0	0
700	0	1	1	1	2	2	1	1	A	0	A	1	0	0	56.4000761	50.804821346	0	100	0	100	2	2	1	1	0	A	A	A	A	A	0	A	A	1	0	0	0	0	1	1	3	A	0	20	0	0	0	0	0
701	0	1	2	1	3	1	1	1	A	1	A	1	0	0	57.760988253	57.060725836	0	94.444444444	2	71.428571429	1	3	2	0	0	A	A	A	A	A	0	A	A	0	A	0	0	1	3	0	1	1	0	2	0	0	0	0	0
702	0	1	2	1	2	2	1	1	A	1	A	1	0	0	57.760988253	57.060725836	0	97.222222222	0	78.571428571	1	1	2	1	1	1	1	0	A	0	0	A	A	0	A	0	0	1	3	0	1	1	0	2	0	0	0	0	0
703	0	1	1	2	8	1	1	0	A	0	A	1	0	0	45.624687391	48.250320652	5	72.222222222	4	64.285714286	18.133333333	27.133333333	1	0	0	A	A	A	A	A	0	A	A	0	A	0	1	0	0	1	1	3	1	10	1	0	0	0	0
704	0	1	1	2	2	2	1	0	A	0	A	1	0	0	45.624687391	48.250320652	2	75	4	57.142857143	17	23	1	1	0	A	A	A	A	A	0	A	A	0	A	0	1	0	0	1	1	3	1	10	1	0	0	0	0
705	0	1	2	2	2	1	1	1	A	1	A	1	1	1	38.014177278	48.981189818	1	91.666666667	2	92.857142857	6.375	9.375	1	0	0	A	A	A	A	A	0	A	A	0	A	0	1	0	1	0	1	1	0	16	1	0	0	0	0
706	0	1	2	2	4	2	1	1	A	1	A	1	1	1	38.014177278	48.981189818	2	88.888888889	2	92.857142857	14.875	18.875	2	0	0	A	A	A	A	A	0	A	A	0	A	0	1	0	1	0	1	1	0	16	1	0	0	0	0
707	0	1	2	2	2	1	1	1	A	0	A	0	0	0	40.366669061	64.648461004	3	77.777777778	0	92.857142857	9	12	1	0	0	A	A	A	A	A	0	A	A	0	A	0	1	0	6	1	1	5	1	7	1	0	0	0	1
708	0	1	2	2	2	2	1	1	A	0	A	0	0	0	40.366669061	64.648461004	1	94.444444444	0	100	1	2	1	0	0	A	A	A	A	A	0	A	A	0	A	0	1	0	6	1	1	5	1	7	1	0	0	0	1
709	0	1	2	2	4	1	0	1	A	1	A	1	1	1	61.181841925	23.442346151	0	96.875	0	100	1.0625	1.0625	0	D	0	A	A	A	A	A	0	A	A	0	A	0	0	1	4	0	1	7	3	13	0	0	0	0	0
710	0	1	2	2	1	2	1	1	A	1	A	1	1	1	61.181841925	23.442346151	0	93.75	2	89.285714286	1.0625	3.0625	2	1	1	1	1	1	1	D	0	A	A	0	A	0	0	1	4	0	1	7	3	13	0	0	0	0	0
711	0	2	2	1	1	1	1	1	A	0	A	0	0	0	48.062662496	45.908473953	13	38.888888889	4	71.428571429	25	42	2	1	0	A	A	A	A	A	0	A	A	0	A	0	0	1	1	1	1	5	2	7	0	0	0	0	0
712	0	2	2	1	1	2	1	1	A	0	A	0	0	0	48.062662496	45.908473953	6	80.555555556	0	85.714285714	4	10	2	0	0	A	A	A	A	A	0	A	A	0	A	0	0	1	1	1	1	5	2	7	0	0	0	0	0
713	0	1	2	2	2	1	0	0	A	1	A	1	0	0	54.80207423	54.370306233	1	91.666666667	0	100	1.0625	2.0625	0	0	0	A	A	A	A	A	0	A	A	0	A	0	1	0	1	0	1	7	0	7	0	0	0	0	0
714	0	1	2	2	1	2	1	0	A	1	A	1	0	0	54.80207423	54.370306233	1	88.888888889	0	100	3.1875	4.1875	1	0	0	A	A	A	A	A	0	A	A	0	A	0	1	0	1	0	1	7	0	7	0	0	0	0	0
715	0	2	1	2	2	1	0	0	A	1	A	1	0	0	34.618427624	50.814714603	0	100	0	100	0	0	0	0	0	A	A	A	A	A	0	A	A	0	A	0	0	1	0	0	1	2	1	12	0	0	0	0	0
716	0	2	1	2	2	2	0	0	A	1	A	1	0	0	34.618427624	50.814714603	10	47.222222222	4	64.285714286	31	45	0	0	0	A	A	A	A	A	0	A	A	0	A	0	0	1	0	0	1	2	1	12	0	0	0	0	0
717	0	1	2	2	2	1	1	1	A	1	A	0	0	0	51.804819539	51.533276886	1	88.888888889	2	92.857142857	5.3125	8.3125	1	0	0	A	A	A	A	A	0	A	A	1	0	0	1	0	2	1	1	7	0	10	0	0	0	0	1
718	0	1	2	2	2	2	0	1	A	1	A	0	0	0	51.804819539	51.533276886	0	97.222222222	0	100	4.25	4.25	0	0	0	A	A	A	A	A	0	A	A	1	0	0	1	0	2	1	1	7	0	10	0	0	0	0	1
719	0	1	2	2	1	1	1	1	A	1	A	1	0	0	54.255978574	55.192684554	1	94.444444444	2	92.857142857	0	3	1	1	1	1	1	D	A	D	0	A	A	0	A	0	0	1	4	0	1	1	0	6	0	0	0	0	0
720	0	1	2	2	2	2	1	1	A	1	A	1	0	0	54.255978574	55.192684554	0	97.222222222	0	100	0	0	1	0	0	A	A	A	A	A	0	A	A	0	A	0	0	1	4	0	1	1	0	6	0	0	0	0	0
721	0	1	2	2	2	1	0	1	A	1	A	1	0	0	56.115373282	42.361016307	1	94.444444444	0	92.857142857	1	2	0	0	0	A	A	A	A	A	0	A	A	0	A	0	1	1	4	1	1	4	1	21	0	0	0	0	1
722	0	1	2	2	2	2	1	1	A	1	A	1	0	0	56.115373282	42.361016307	0	100	0	100	0	0	1	0	0	A	A	A	A	A	0	A	A	0	A	0	1	1	4	1	1	4	1	21	0	0	0	0	1
723	0	1	1	2	1	1	1	0	A	0	A	1	0	0	30.505341501	54.387800498	2	86.111111111	0	100	2.125	4.125	2	0	0	A	A	A	A	A	0	A	A	0	A	1	0	1	0	0	1	8	3	8	1	0	0	0	1
724	0	1	1	2	2	2	0	0	A	0	A	1	0	0	30.505341501	54.387800498	0	100	0	100	0	0	0	0	0	A	A	A	A	A	0	A	A	0	A	1	0	1	0	0	1	8	3	8	1	0	0	0	1
725	0	2	2	1	1	1	1	1	A	1	A	1	0	0	39.062368203	46.802291598	6	69.444444444	2	92.857142857	17	25	2	0	0	A	A	A	A	A	0	A	A	0	A	0	0	0	0	1	1	6	2	12	0	0	0	0	0
726	0	2	2	1	1	2	1	1	A	1	A	1	0	0	39.062368203	46.802291598	15	30.555555556	5	60.714285714	34	54	2	0	0	A	A	A	A	A	0	A	A	0	A	0	0	0	0	1	1	6	2	12	0	0	0	0	0
727	0	1	2	2	3	1	1	0	A	0	A	1	0	0	58.566095011	51.77385254	2	80.555555556	0	96.428571429	2	4	1	0	0	A	A	A	A	A	0	A	A	0	A	0	1	1	1	0	1	3	0	4	1	0	0	0	0
728	0	1	2	2	8	2	1	0	A	0	A	1	0	0	58.566095011	51.77385254	0	100	0	100	1	1	1	0	0	A	A	A	A	A	0	A	A	0	A	0	1	1	1	0	1	3	0	4	1	0	0	0	0
729	0	1	2	2	2	1	0	0	A	0	A	1	0	0	58.050497104	59.428922327	0	100	0	100	0	0	0	0	0	A	A	A	A	A	0	A	A	0	A	0	0	0	3	0	1	2	0	1	0	0	0	0	1
730	0	1	2	2	2	2	0	0	A	0	A	1	0	0	58.050497104	59.428922327	0	100	0	100	0	0	0	0	0	A	A	A	A	A	0	A	A	0	A	0	0	0	3	0	1	2	0	1	0	0	0	0	1
731	0	1	2	2	1	1	1	0	A	0	A	1	0	0	54.408411978	61.40440263	6	75	1	89.285714286	7.9333333333	14.933333333	1	0	0	A	A	A	A	A	0	A	A	0	A	0	0	1	1	0	1	5	0	0	1	0	0	0	0
732	0	1	2	2	1	2	1	0	A	0	A	1	0	0	54.408411978	61.40440263	0	100	0	100	0	0	1	0	0	A	A	A	A	A	0	A	A	0	A	0	0	1	1	0	1	5	0	0	1	0	0	0	0
733	0	1	2	1	2	1	1	0	A	0	A	1	0	0	47.378343098	58.304048575	5	61.111111111	5	82.142857143	9.0666666667	19.066666667	2	0	0	A	A	A	A	A	0	A	A	1	0	0	0	1	1	0	1	7	0	5	0	0	0	0	1
734	0	1	2	1	2	2	0	0	A	0	A	1	0	0	47.378343098	58.304048575	1	86.111111111	2	92.857142857	5.6666666667	8.6666666667	0	0	0	A	A	A	A	A	0	A	A	1	0	0	0	1	1	0	1	7	0	5	0	0	0	0	1
735	0	1	2	1	2	1	0	0	A	0	A	0	0	0	44.688222483	58.473407374	0	100	0	100	0	0	0	0	0	A	A	A	A	A	0	A	A	0	A	0	0	0	1	0	1	1	0	9	1	0	0	0	0
736	0	1	2	1	1	2	1	0	A	0	A	0	0	0	44.688222483	58.473407374	4	66.666666667	4	50	12	20	2	0	1	1	0	1	0	0	0	A	A	0	A	0	0	0	1	0	1	1	0	9	1	0	0	0	0
737	0	1	2	2	2	1	1	0	A	0	A	1	0	0	53.926146515	53.462530068	3	80.555555556	3	85.714285714	0	6	1	1	0	A	A	A	A	A	0	A	A	0	A	0	0	0	1	1	3	A	0	0	0	0	0	0	0
738	0	1	2	2	2	2	1	0	A	0	A	1	0	0	53.926146515	53.462530068	0	97.222222222	0	100	0	0	1	0	0	A	A	A	A	A	0	A	A	0	A	0	0	0	1	1	3	A	0	0	0	0	0	0	0
739	0	1	1	2	1	1	0	0	A	0	A	0	0	0	56.705218144	62.390316009	0	97.222222222	1	96.428571429	0	1	0	0	0	A	A	A	A	A	1	1	1	0	A	0	0	0	0	1	1	4	2	3	0	0	0	0	0
740	0	1	1	2	1	2	0	0	A	0	A	0	0	0	56.705218144	62.390316009	1	91.666666667	1	96.428571429	0	2	0	0	0	A	A	A	A	A	1	1	1	0	A	0	0	0	0	1	1	4	2	3	0	0	0	0	0
741	0	1	2	2	1	1	1	1	A	1	A	1	0	1	51.687793614	54.741069963	1	97.222222222	3	89.285714286	10	14	1	0	0	A	A	A	A	A	0	A	A	0	A	0	0	1	1	0	1	7	1	2	1	0	0	0	1
742	0	1	2	2	2	2	1	1	A	1	A	1	0	1	51.687793614	54.741069963	1	88.888888889	3	89.285714286	7	11	1	1	0	A	A	A	A	A	0	A	A	0	A	0	0	1	1	0	1	7	1	2	1	0	0	0	1
743	0	2	2	1	1	1	1	0	A	0	A	1	0	0	53.38811794	48.232241676	0	100	0	92.857142857	0	0	1	0	0	A	A	A	A	A	0	A	A	0	A	0	1	0	0	0	1	9	0	3	1	0	0	0	0
744	0	2	2	1	1	2	1	0	A	0	A	1	0	0	53.38811794	48.232241676	0	100	4	75	0	4	2	1	0	A	A	A	A	A	0	A	A	0	A	0	1	0	0	0	1	9	0	3	1	0	0	0	0
745	0	1	2	1	1	1	1	1	1	1	A	1	1	0	59.106267213	54.099332154	2	77.777777778	2	42.857142857	0	4	2	1	1	0	A	1	1	1	0	A	A	0	A	0	0	0	0	1	1	8	0	4	0	0	0	0	0
746	0	1	2	1	2	2	1	1	1	1	A	1	1	0	59.106267213	54.099332154	1	86.111111111	0	92.857142857	0	1	2	0	0	A	A	A	A	A	0	A	A	0	A	0	0	0	0	1	1	8	0	4	0	0	0	0	0
747	0	1	1	2	4	1	1	0	A	0	A	1	0	0	61.796825134	48.17654479	0	97.222222222	0	100	0	0	2	1	1	0	A	0	A	0	0	A	A	0	A	0	0	1	3	1	3	A	0	0	0	0	0	0	0
748	0	1	1	2	2	2	0	0	A	0	A	1	0	0	61.796825134	48.17654479	0	100	0	100	0	0	0	0	0	A	A	A	A	A	0	A	A	0	A	0	0	1	3	1	3	A	0	0	0	0	0	0	0
749	0	1	2	2	2	1	1	1	A	0	A	1	1	0	58.050497104	59.428922327	0	100	0	100	0	0	1	0	0	A	A	A	A	A	0	A	A	0	A	0	0	0	1	0	1	5	1	0	0	0	0	0	1
750	0	1	2	2	1	2	1	1	A	0	A	1	1	0	58.050497104	59.428922327	0	100	2	92.857142857	0	2	1	1	0	A	A	A	A	A	0	A	A	0	A	0	0	0	1	0	1	5	1	0	0	0	0	0	1
751	0	1	2	2	1	1	1	1	A	1	A	1	0	0	56.131282692	47.945042943	5	66.666666667	3	78.571428571	25.5	33.5	1	1	1	1	1	0	A	0	0	A	A	0	A	0	0	1	1	1	1	9	0	16	1	0	0	0	0
752	0	1	2	2	1	2	1	1	A	1	A	1	0	0	56.131282692	47.945042943	8	55.555555556	3	78.571428571	24.4375	35.4375	1	1	1	1	1	0	A	0	0	A	A	0	A	0	0	1	1	1	1	9	0	16	1	0	0	0	0
753	0	2	1	1	1	1	1	1	A	1	A	1	1	0	33.330462051	42.97468601	7	64.285714286	4	71.428571429	18.214285714	29.214285714	2	0	0	A	A	A	A	A	0	A	A	0	A	0	0	1	0	1	1	12	5	19	1	0	0	0	0
754	0	2	1	1	2	2	1	1	A	1	A	1	1	0	33.330462051	42.97468601	2	87.5	2	78.571428571	4.8571428571	8.8571428571	2	0	0	A	A	A	A	A	0	A	A	0	A	0	0	1	0	1	1	12	5	19	1	0	0	0	0
755	0	1	2	2	2	1	0	0	A	0	A	1	0	0	51.369627155	56.152269023	0	100	0	100	0	0	0	0	0	A	A	A	A	A	0	A	A	1	0	0	0	0	1	1	1	4	0	2	0	0	0	0	0
756	0	1	2	2	3	2	1	0	A	0	A	1	0	0	51.369627155	56.152269023	0	100	0	100	0	0	2	1	0	A	A	A	A	A	0	A	A	1	0	0	0	0	1	1	1	4	0	2	0	0	0	0	0
757	0	1	2	2	2	1	1	1	A	1	1	1	1	1	53.770010304	47.717138571	4	75	2	78.571428571	3	9	1	0	0	A	A	A	A	A	0	A	A	0	A	0	0	1	5	0	1	9	0	8	1	0	0	0	0
758	0	1	2	2	2	2	1	1	A	1	1	1	1	1	53.770010304	47.717138571	2	88.888888889	2	78.571428571	2	6	2	0	0	A	A	A	A	A	0	A	A	0	A	0	0	1	5	0	1	9	0	8	1	0	0	0	0
759	0	1	2	1	2	1	1	1	A	1	A	1	1	1	40.255027044	41.38784703	12	38.888888889	5	71.428571429	35	52	2	D	0	A	A	A	A	A	0	A	A	0	A	0	0	1	3	1	1	1	0	20	0	0	0	0	0
760	0	1	2	1	5	2	1	1	A	1	A	1	1	1	40.255027044	41.38784703	10	41.666666667	5	75	38	53	1	D	0	A	A	A	A	A	0	A	A	0	A	0	0	1	3	1	1	1	0	20	0	0	0	0	0
761	0	1	2	2	2	1	1	0	A	0	A	0	0	0	57.202685993	51.832750942	0	94.444444444	2	89.285714286	0	2	1	0	0	A	A	A	A	A	0	A	A	0	A	0	1	1	2	0	3	A	0	2	0	0	0	0	0
762	0	1	2	2	2	2	1	0	A	0	A	0	0	0	57.202685993	51.832750942	0	94.444444444	2	89.285714286	0	2	1	0	0	A	A	A	A	A	0	A	A	0	A	0	1	1	2	0	3	A	0	2	0	0	0	0	0
763	0	1	1	1	1	1	1	0	A	0	A	1	0	0	48.130088584	44.316714349	4	75	2	89.285714286	15	21	2	1	0	A	A	A	A	A	0	A	A	0	A	0	0	1	4	0	1	2	0	16	0	0	0	0	0
764	0	1	1	1	1	2	1	0	A	0	A	1	0	0	48.130088584	44.316714349	3	77.777777778	2	89.285714286	17	22	2	0	0	A	A	A	A	A	0	A	A	0	A	0	0	1	4	0	1	2	0	16	0	0	0	0	0
765	0	1	1	2	2	1	0	0	A	0	A	0	0	0	55.387785479	47.149196712	0	100	1	96.428571429	0	1	0	1	0	A	A	A	A	A	0	A	A	1	0	0	0	1	1	1	1	2	0	10	0	0	0	0	0
766	0	1	1	2	2	2	1	0	A	0	A	0	0	0	55.387785479	47.149196712	0	100	0	100	0	0	1	0	0	A	A	A	A	A	0	A	A	1	0	0	0	1	1	1	1	2	0	10	0	0	0	0	0
767	0	1	1	2	2	1	1	0	A	1	A	0	0	1	38.988281745	35.320540152	3	80.555555556	3	89.285714286	12	18	1	0	0	A	A	A	A	A	0	A	A	0	A	0	0	1	4	1	1	9	1	22	1	0	0	0	0
768	0	1	1	2	2	2	1	0	A	1	A	0	0	1	38.988281745	35.320540152	0	100	0	100	0	0	1	0	0	A	A	A	A	A	0	A	A	0	A	0	0	1	4	1	1	9	1	22	1	0	0	0	0
769	0	2	2	1	1	1	1	1	A	1	A	1	1	1	39.138416025	64.402061609	7	61.111111111	3	46.428571429	29	39	2	0	0	A	A	A	A	A	0	A	A	0	A	0	1	0	0	0	1	5	2	1	1	0	0	0	0
770	0	2	2	1	1	2	1	1	A	1	A	1	1	1	39.138416025	64.402061609	9	52.777777778	3	42.857142857	28	40	2	1	0	A	A	A	A	A	0	A	A	0	A	0	1	0	0	0	1	5	2	1	1	0	0	0	0
771	0	1	2	2	1	1	1	0	A	0	A	0	0	0	44.282353628	59.457150557	0	94.444444444	0	100	0	0	1	0	0	A	A	A	A	A	0	A	A	1	0	0	1	0	1	0	1	6	1	7	0	0	0	0	0
772	0	1	2	2	1	2	1	0	A	0	A	0	0	0	44.282353628	59.457150557	0	100	0	100	1	1	1	1	0	A	A	A	A	A	0	A	A	1	0	0	1	0	1	0	1	6	1	7	0	0	0	0	0
773	0	2	2	1	1	1	1	1	A	1	A	1	0	0	R	R	7	63.888888889	4	70.833333333	26.5625	37.5625	2	1	0	A	A	A	A	A	0	A	A	R	R	R	R	R	R	R	1	2	R	R	0	0	0	0	0
774	0	2	2	1	1	2	1	1	A	1	A	1	0	0	R	R	6	66.666666667	3	75	27.625	36.625	2	1	0	A	A	A	A	A	0	A	A	R	R	R	R	R	R	R	1	2	R	R	0	0	0	0	0
775	0	1	2	2	2	1	1	0	A	0	A	0	0	0	53.850109719	56.176427737	2	91.666666667	1	96.428571429	0	3	1	0	0	A	A	A	A	A	0	A	A	0	A	0	0	1	3	0	1	5	0	0	0	0	0	0	0
776	0	1	2	2	8	2	1	0	A	0	A	0	0	0	53.850109719	56.176427737	0	97.222222222	1	96.428571429	0	1	1	0	0	A	A	A	A	A	0	A	A	0	A	0	0	1	3	0	1	5	0	0	0	0	0	0	0
777	0	1	2	2	2	1	1	1	A	1	A	1	0	0	48.706609421	55.367910224	0	100	2	92.857142857	0	2	2	0	0	A	A	A	A	A	0	A	A	0	A	0	0	0	1	0	1	5	0	0	0	0	0	0	1
778	0	1	2	2	2	2	1	1	A	1	A	1	0	0	48.706609421	55.367910224	1	96.875	2	92.857142857	2	5	2	0	0	A	A	A	A	A	0	A	A	0	A	0	0	0	1	0	1	5	0	0	0	0	0	0	1
779	0	1	1	2	2	1	1	1	A	1	A	1	0	0	56.943951109	52.663974381	0	94.444444444	1	96.428571429	0	1	1	1	0	A	A	A	A	A	0	A	A	0	A	0	1	0	2	0	1	1	0	0	0	0	0	0	0
780	0	1	1	2	2	2	1	1	A	1	A	1	0	0	56.943951109	52.663974381	0	94.444444444	0	100	0	0	1	0	0	A	A	A	A	A	0	A	A	0	A	0	1	0	2	0	1	1	0	0	0	0	0	0	0
781	1	1	1	2	2	1	0	0	A	0	A	0	0	0	41.841528352	58.650803241	1	94.444444444	1	92.857142857	0	2	0	0	1	1	1	0	A	0	0	A	A	0	A	0	1	1	2	1	1	2	0	3	0	0	0	0	0
782	1	1	1	2	1	2	0	0	A	0	A	0	0	0	41.841528352	58.650803241	0	100	0	100	0	0	0	0	0	A	A	A	A	A	0	A	A	0	A	0	1	1	2	1	1	2	0	3	0	0	0	0	0
783	1	0	2	2	2	1	0	1	A	0	A	1	0	0	48.416944524	42.061255842	4	77.777777778	1	89.285714286	10	15	0	0	0	A	A	A	A	A	0	A	A	0	A	0	1	0	1	0	3	A	0	15	0	0	0	0	0
784	1	0	2	2	2	2	1	1	A	0	A	1	0	0	48.416944524	42.061255842	4	80.555555556	1	92.857142857	6	11	1	0	0	A	A	A	A	A	0	A	A	0	A	0	1	0	1	0	3	A	0	15	0	0	0	0	0
785	0	1	2	2	2	1	1	1	A	0	A	1	1	0	52.710537389	53.513055323	0	100	0	100	0	0	1	0	0	A	A	A	A	A	0	A	A	1	0	0	1	0	3	0	1	2	0	10	0	0	0	0	1
786	0	1	2	2	2	2	0	1	A	0	A	1	1	0	52.710537389	53.513055323	0	100	0	100	0	0	0	0	0	A	A	A	A	A	0	A	A	1	0	0	1	0	3	0	1	2	0	10	0	0	0	0	1
787	0	3	2	1	1	1	1	0	A	0	A	0	0	0	35.196065883	64.79366109	2	77.777777778	0	96.428571429	9.7142857143	11.714285714	2	0	0	A	A	A	A	A	0	A	A	0	A	0	0	0	0	0	1	10	0	0	1	0	0	0	0
788	0	3	2	1	1	2	0	0	A	0	A	0	0	0	35.196065883	64.79366109	0	97.222222222	0	100	0	0	0	0	0	A	A	A	A	A	0	A	A	0	A	0	0	0	0	0	1	10	0	0	1	0	0	0	0
789	0	1	1	1	2	1	0	0	A	0	A	0	0	0	58.081681469	41.472628604	9	47.222222222	2	57.142857143	17	28	0	0	0	A	A	A	A	A	0	A	A	0	A	0	0	0	1	1	1	4	1	12	0	0	0	0	0
790	0	1	1	1	1	2	1	0	A	0	A	0	0	0	58.081681469	41.472628604	1	83.333333333	1	64.285714286	8	10	2	1	1	1	1	D	A	0	0	A	A	0	A	0	0	0	1	1	1	4	1	12	0	0	0	0	0
791	0	2	2	1	A	1	1	0	A	0	A	1	0	0	I	I	3	88.888888889	1	96.428571429	17	21	1	1	0	A	A	A	A	A	0	A	A	0	A	0	0	1	0	1	1	3	0	2	1	0	0	0	0
792	0	2	2	1	A	2	1	0	A	0	A	1	0	0	I	I	12	36.111111111	6	42.857142857	41	59	2	1	0	A	A	A	A	A	0	A	A	0	A	0	0	1	0	1	1	3	0	2	1	0	0	0	0
793	0	1	2	2	2	1	0	0	A	0	A	0	0	0	59.683386145	37.440817137	0	100	0	100	0	0	0	0	0	A	A	A	A	A	0	A	A	0	A	0	0	1	2	1	1	4	0	4	0	0	0	0	0
794	0	1	2	2	2	2	1	0	A	0	A	0	0	0	59.683386145	37.440817137	1	86.111111111	1	82.142857143	10	12	1	0	0	A	A	A	A	A	0	A	A	0	A	0	0	1	2	1	1	4	0	4	0	0	0	0	0
795	0	1	1	2	2	1	1	1	A	1	A	0	0	0	34.993112115	67.787265144	11	36.111111111	6	53.571428571	30	47	2	1	1	1	1	1	1	0	0	A	A	0	A	0	1	0	2	1	1	1	0	2	0	0	0	0	0
796	0	1	1	2	2	2	1	1	A	1	A	0	0	0	34.993112115	67.787265144	0	100	0	100	0	0	1	0	0	A	A	A	A	A	0	A	A	0	A	0	1	0	2	1	1	1	0	2	0	0	0	0	0
797	0	0	2	2	2	1	1	1	A	1	A	1	0	0	30.93228561	64.551988818	2	86.111111111	3	75	18	23	1	1	0	A	A	A	A	A	0	A	A	1	0	1	0	0	0	0	1	10	2	6	0	0	0	0	0
798	0	0	2	2	2	2	0	1	A	1	A	1	0	0	30.93228561	64.551988818	1	86.111111111	3	67.857142857	25	29	0	0	0	A	A	A	A	A	0	A	A	1	0	1	0	0	0	0	1	10	2	6	0	0	0	0	0
799	1	0	1	1	1	1	1	1	A	1	A	1	0	0	29.830590717	49.591039577	14	36.111111111	6	35.714285714	37.642857143	57.642857143	2	0	1	1	0	1	0	0	0	A	A	0	A	0	1	0	1	1	3	A	0	14	0	0	0	0	0
800	1	0	1	1	1	2	1	1	A	1	A	1	0	0	29.830590717	49.591039577	13	36.111111111	5	46.428571429	30.357142857	48.357142857	2	0	1	1	0	D	A	D	0	A	A	0	A	0	1	0	1	1	3	A	0	14	0	0	0	0	0
801	0	1	1	2	2	1	0	0	A	0	A	1	0	0	50.809453034	44.931671219	0	97.222222222	1	96.428571429	1	2	0	0	0	A	A	A	A	A	0	A	A	1	0	0	1	1	2	1	1	12	0	10	1	0	0	0	0
802	0	1	1	2	2	2	0	0	A	0	A	1	0	0	50.809453034	44.931671219	0	97.222222222	1	96.428571429	1	2	0	0	0	A	A	A	A	A	0	A	A	1	0	0	1	1	2	1	1	12	0	10	1	0	0	0	0
803	0	1	2	1	1	1	0	0	A	0	A	0	0	0	53.167286418	54.963503423	0	100	0	100	0	0	0	0	0	A	A	A	A	A	0	A	A	0	A	0	0	0	4	0	3	A	0	1	0	0	0	0	0
804	0	1	2	1	1	2	1	0	A	0	A	0	0	0	53.167286418	54.963503423	5	63.888888889	4	71.428571429	20	29	2	0	0	A	A	A	A	A	0	A	A	0	A	0	0	0	4	0	3	A	0	1	0	0	0	0	0
805	0	1	2	2	1	1	0	0	A	0	A	0	0	0	57.760988253	57.060725836	0	100	2	92.857142857	0	2	0	1	0	A	A	A	A	A	0	A	A	0	A	0	0	1	4	1	1	1	0	0	1	0	0	0	0
806	0	1	2	2	1	2	0	0	A	0	A	0	0	0	57.760988253	57.060725836	0	100	2	92.857142857	0	2	0	1	0	A	A	A	A	A	0	A	A	0	A	0	0	1	4	1	1	1	0	0	1	0	0	0	0
807	0	2	2	1	1	1	1	1	A	0	A	0	0	0	50.554144739	48.929839615	8	58.333333333	2	67.857142857	20	30	2	0	0	A	A	A	A	A	0	A	A	0	A	0	1	0	1	0	1	3	0	7	1	0	0	0	0
808	0	2	2	1	1	2	1	1	A	0	A	0	0	0	50.554144739	48.929839615	11	47.222222222	2	82.142857143	19	32	2	0	0	A	A	A	A	A	0	A	A	0	A	0	1	0	1	0	1	3	0	7	1	0	0	0	0
809	0	1	1	3	2	1	0	0	A	0	A	1	0	0	56.146915884	57.162341115	0	100	1	92.857142857	0	1	0	0	0	A	A	A	A	A	0	A	A	1	0	0	0	1	4	1	1	2	0	4	0	0	0	0	0
810	0	1	1	3	2	2	0	0	A	0	A	1	0	0	56.146915884	57.162341115	0	100	1	96.428571429	0	1	0	0	0	A	A	A	A	A	0	A	A	1	0	0	0	1	4	1	1	2	0	4	0	0	0	0	0
811	0	1	1	2	1	1	1	0	A	0	A	1	0	0	45.760567922	58.871990433	3	77.777777778	2	50	9.5625	14.5625	1	1	1	0	A	1	1	0	0	A	A	0	A	0	1	1	2	1	3	A	0	0	0	0	0	0	0
812	0	1	1	2	2	2	0	0	A	0	A	1	0	0	45.760567922	58.871990433	0	100	0	96.428571429	0	0	0	0	0	A	A	A	A	A	0	A	A	0	A	0	1	1	2	1	3	A	0	0	0	0	0	0	0
813	0	1	1	1	1	1	1	0	A	0	A	0	0	0	43.752546059	49.327305967	8	58.333333333	4	64.285714286	16	28	2	0	1	1	1	1	1	0	0	A	A	0	A	0	0	0	1	0	3	A	0	7	0	0	0	0	0
814	0	1	1	1	1	2	1	0	A	0	A	0	0	0	43.752546059	49.327305967	3	83.333333333	0	96.428571429	3	6	1	0	0	A	A	A	A	A	0	A	A	0	A	0	0	0	1	0	3	A	0	7	0	0	0	0	0
815	0	1	1	1	1	1	1	0	A	0	A	1	0	0	51.561717847	61.581798497	0	97.222222222	1	92.857142857	1.2142857143	2.2142857143	2	1	0	A	A	A	A	A	0	A	A	0	A	0	0	0	3	1	3	A	0	1	0	0	0	0	0
816	0	1	1	1	1	2	1	0	A	0	A	1	0	0	51.561717847	61.581798497	0	91.666666667	2	82.142857143	4.5333333333	6.5333333333	2	1	1	1	1	0	A	0	0	A	A	0	A	0	0	0	3	1	3	A	0	1	0	0	0	0	0
817	0	1	1	2	2	1	1	1	A	1	A	1	0	0	59.106267213	54.099332154	0	97.222222222	0	96.428571429	0	0	1	0	0	A	A	A	A	A	0	A	A	0	A	0	0	0	2	1	1	1	0	3	0	0	0	0	0
818	0	1	1	2	2	2	1	1	A	1	A	1	0	0	59.106267213	54.099332154	0	94.444444444	0	100	0	0	1	0	1	1	1	1	1	0	0	A	A	0	A	0	0	0	2	1	1	1	0	3	0	0	0	0	0
819	0	1	2	2	2	1	0	0	A	0	A	0	0	0	48.602803824	58.891378894	0	100	0	92.857142857	0	0	0	0	0	A	A	A	A	A	0	A	A	0	A	0	0	1	1	0	1	3	1	2	0	0	0	0	0
820	0	1	2	2	2	2	0	0	A	0	A	0	0	0	48.602803824	58.891378894	0	100	0	100	0	0	0	0	0	A	A	A	A	A	0	A	A	0	A	0	0	1	1	0	1	3	1	2	0	0	0	0	0
821	0	2	2	1	1	1	1	1	A	1	A	1	0	1	22.302460635	51.863221262	8	58.333333333	3	67.857142857	29	40	2	1	0	A	A	A	A	A	0	A	A	1	0	0	1	1	0	1	1	6	1	4	1	1	0	0	0
822	0	2	2	1	1	2	1	1	A	1	A	1	0	1	22.302460635	51.863221262	6	63.888888889	3	71.428571429	23	32	2	0	0	A	A	A	A	A	0	A	A	1	0	0	1	1	0	1	1	6	1	4	1	1	0	0	0
823	0	1	1	2	2	1	1	1	A	1	A	0	0	0	47.767865237	57.48970732	0	100	0	100	0	0	1	0	0	A	A	A	A	A	0	A	A	0	A	0	0	1	2	0	1	4	0	1	1	0	0	0	0
824	0	1	1	2	1	2	1	1	A	1	A	0	0	0	47.767865237	57.48970732	6	69.444444444	0	100	25	31	1	1	1	1	1	1	1	0	0	A	A	0	A	0	0	1	2	0	1	4	0	1	1	0	0	0	0
825	0	1	2	2	2	1	1	0	A	1	A	0	0	0	57.760988253	57.060725836	0	100	0	100	0	0	1	0	0	A	A	A	A	A	0	A	A	0	A	0	1	0	1	0	1	4	0	3	0	0	0	0	0
826	0	1	2	2	2	2	1	0	A	1	A	0	0	0	57.760988253	57.060725836	0	100	0	100	0	0	1	0	0	A	A	A	A	A	0	A	A	0	A	0	1	0	1	0	1	4	0	3	0	0	0	0	0
827	0	3	2	1	1	1	0	1	A	1	A	1	0	0	43.458637607	57.938714785	6	66.666666667	2	35.714285714	18	26	0	0	1	1	0	1	0	0	0	A	A	0	A	0	0	1	0	0	1	5	3	10	1	0	0	0	0
828	0	3	2	1	1	2	1	1	A	1	A	1	0	0	43.458637607	57.938714785	6	58.333333333	4	28.571428571	27	37	2	0	0	A	A	A	A	A	0	A	A	0	A	0	0	1	0	0	1	5	3	10	1	0	0	0	0
829	0	1	2	1	2	1	1	1	A	1	A	1	0	0	51.397167342	49.44512286	4	75	0	85.714285714	2	6	2	0	0	A	A	A	A	A	0	A	A	0	A	0	0	0	3	0	1	3	0	5	0	0	0	0	0
830	0	1	2	1	2	2	1	1	A	1	A	1	0	0	51.397167342	49.44512286	1	88.888888889	0	85.714285714	1	2	2	0	0	A	A	A	A	A	0	A	A	0	A	0	0	0	3	0	1	3	0	5	0	0	0	0	0
831	0	1	2	2	1	1	1	0	A	0	A	0	0	0	43.199679836	61.88390937	9	55.555555556	3	67.857142857	34	46	1	0	0	A	A	A	A	A	0	A	A	0	A	0	0	0	2	1	1	3	0	5	1	0	0	0	0
832	0	1	2	2	1	2	1	0	A	0	A	0	0	0	43.199679836	61.88390937	1	91.666666667	2	78.571428571	11	14	1	0	0	A	A	A	A	A	0	A	A	0	A	0	0	0	2	1	1	3	0	5	1	0	0	0	0
833	0	1	2	2	2	1	0	1	A	0	A	1	0	0	31.469514189	37.513927091	7	66.666666667	4	67.857142857	29.75	40.75	0	0	0	A	A	A	A	A	0	A	A	1	0	0	1	0	0	0	1	7	0	32	1	0	0	0	1
834	0	1	2	2	1	2	1	1	A	0	A	1	0	0	31.469514189	37.513927091	10	50	4	71.428571429	31.875	45.875	1	0	1	1	0	1	0	0	0	A	A	1	0	0	1	0	0	0	1	7	0	32	1	0	0	0	1
835	0	2	1	2	1	1	0	0	A	0	A	1	0	0	44.960718698	60.866859197	4	86.111111111	0	100	1	5	0	0	0	A	A	A	A	A	0	A	A	0	A	0	0	1	0	1	1	2	1	3	0	0	0	0	0
836	0	2	1	2	1	2	1	0	A	0	A	1	0	0	44.960718698	60.866859197	1	86.111111111	0	92.857142857	5	6	2	1	1	1	0	1	0	0	0	A	A	0	A	0	0	1	0	1	1	2	1	3	0	0	0	0	0
837	0	1	2	2	3	1	1	1	A	1	A	1	0	0	56.146915884	57.162341115	1	88.888888889	1	96.428571429	0	2	1	1	0	A	A	A	A	A	0	A	A	0	A	0	1	0	1	1	1	8	0	1	0	0	0	0	0
838	0	1	2	2	2	2	1	1	A	1	A	1	0	0	56.146915884	57.162341115	0	100	0	100	0	0	1	0	0	A	A	A	A	A	0	A	A	0	A	0	1	0	1	1	1	8	0	1	0	0	0	0	0
839	0	1	2	2	2	1	1	1	A	1	A	1	0	0	57.207403506	42.836416694	0	100	1	89.285714286	6	7	2	0	0	A	A	A	A	A	0	A	A	0	A	0	1	0	0	0	1	3	0	9	0	0	0	0	1
840	0	1	2	2	2	2	1	1	A	1	A	1	0	0	57.207403506	42.836416694	0	100	0	96.428571429	1	1	2	0	0	A	A	A	A	A	0	A	A	0	A	0	1	0	0	0	1	3	0	9	0	0	0	0	1
841	0	1	2	2	2	1	1	1	A	1	A	1	0	0	52.906996807	58.620404815	1	86.111111111	2	85.714285714	5	8	1	0	0	A	A	A	A	A	0	A	A	1	0	0	0	1	1	1	1	2	0	0	0	0	0	0	1
842	0	1	2	2	2	2	1	1	A	1	A	1	0	0	52.906996807	58.620404815	1	88.888888889	2	89.285714286	5	8	1	0	0	A	A	A	A	A	0	A	A	1	0	0	0	1	1	1	1	2	0	0	0	0	0	0	1
843	0	1	1	2	2	1	1	1	A	1	A	1	0	1	57.187052801	42.61545277	7	69.444444444	2	89.285714286	12	21	2	0	0	A	A	A	A	A	0	A	A	0	A	0	1	1	0	1	1	1	0	4	1	0	0	0	0
844	0	1	1	2	2	2	1	1	A	1	A	1	0	1	57.187052801	42.61545277	6	72.222222222	2	92.857142857	14	22	2	0	0	A	A	A	A	A	0	A	A	0	A	0	1	1	0	1	1	1	0	4	1	0	0	0	0
845	0	1	2	2	1	1	1	1	A	1	A	1	0	0	56.551032272	42.449275397	8	69.444444444	3	89.285714286	7	18	1	D	0	A	A	A	A	A	0	A	A	0	A	0	1	1	3	0	1	3	0	11	0	0	0	0	0
846	0	1	2	2	1	2	1	1	A	1	A	1	0	0	56.551032272	42.449275397	3	88.888888889	3	89.285714286	6	12	1	D	0	A	A	A	A	A	0	A	A	0	A	0	1	1	3	0	1	3	0	11	0	0	0	0	0
847	0	1	2	1	A	1	1	0	A	1	1	1	0	1	R	R	9	50	5	64.285714286	34	48	2	1	0	A	A	A	A	A	0	A	A	R	R	R	R	R	R	R	3	A	R	R	0	0	0	0	0
848	0	1	2	1	A	2	1	0	A	1	1	1	0	1	R	R	12	38.888888889	5	64.285714286	39	56	2	1	0	A	A	A	A	A	0	A	A	R	R	R	R	R	R	R	3	A	R	R	0	0	0	0	0
849	0	1	2	2	1	1	1	1	1	0	A	1	1	0	48.862745632	61.113301722	0	100	1	92.857142857	7.9333333333	8.9333333333	1	1	0	A	A	A	A	A	0	A	A	0	A	0	1	1	5	0	1	4	0	2	0	0	0	0	0
850	0	1	2	2	1	2	1	1	1	0	A	1	1	0	48.862745632	61.113301722	1	97.222222222	1	92.857142857	5.6666666667	7.6666666667	1	0	0	A	A	A	A	A	0	A	A	0	A	0	1	1	5	0	1	4	0	2	0	0	0	0	0
851	0	1	2	2	1	1	1	0	A	1	A	1	0	0	59.106267213	54.099332154	1	88.888888889	0	78.571428571	3.1875	4.1875	1	0	0	A	A	A	A	A	0	A	A	0	A	0	1	1	3	0	1	2	0	4	1	0	0	0	0
852	0	1	2	2	2	2	0	0	A	1	A	1	0	0	59.106267213	54.099332154	0	100	2	92.857142857	0	2	0	0	0	A	A	A	A	A	0	A	A	0	A	0	1	1	3	0	1	2	0	4	1	0	0	0	0
853	0	2	2	2	2	1	0	1	A	1	A	0	0	0	56.705218144	62.390316009	0	100	1	85.714285714	4.25	5.25	0	0	0	A	A	A	A	A	0	A	A	0	A	0	0	0	0	0	1	2	0	3	0	0	0	0	0
854	0	2	2	2	1	2	0	1	A	1	A	0	0	0	56.705218144	62.390316009	0	100	1	85.714285714	4.25	5.25	0	0	0	A	A	A	A	A	0	A	A	0	A	0	0	0	0	0	1	2	0	3	0	0	0	0	0
855	0	2	2	1	A	1	1	1	A	0	A	1	0	0	34.377245397	57.325012427	12	38.888888889	4	60.714285714	27	43	2	1	0	A	A	A	A	A	0	A	A	0	A	0	0	1	0	0	1	8	1	20	0	0	0	0	0
856	0	2	2	1	A	2	1	1	A	0	A	1	0	0	34.377245397	57.325012427	0	100	0	100	0	0	2	0	0	A	A	A	A	A	0	A	A	0	A	0	0	1	0	0	1	8	1	20	0	0	0	0	0
857	0	2	2	1	1	1	1	0	A	0	A	0	0	0	33.973159884	61.380652818	3	75	8	46.428571429	23	34	2	0	0	A	A	A	A	A	0	A	A	0	A	0	0	0	1	0	1	3	2	2	0	0	0	0	1
858	0	2	2	1	1	2	1	0	A	0	A	0	0	0	33.973159884	61.380652818	2	75	6	57.142857143	27	35	2	0	0	A	A	A	A	A	0	A	A	0	A	0	0	0	1	0	1	3	2	2	0	0	0	0	1
859	0	1	2	2	7	1	1	0	A	0	A	0	0	0	58.050497104	59.428922327	3	86.111111111	2	85.714285714	5	10	1	1	0	A	A	A	A	A	0	A	A	0	A	0	0	0	1	0	3	A	0	1	0	0	0	0	0
860	0	1	2	2	1	2	0	0	A	0	A	0	0	0	58.050497104	59.428922327	0	100	0	100	0	0	0	0	0	A	A	A	A	A	0	A	A	0	A	0	0	0	1	0	3	A	0	1	0	0	0	0	0
861	0	1	2	2	2	1	0	1	A	0	A	1	0	0	57.492194845	54.200947433	0	100	2	89.285714286	3	5	0	0	0	A	A	A	A	A	0	A	A	0	A	0	0	1	2	1	1	4	0	5	0	0	0	0	0
862	0	1	2	2	2	2	0	1	A	0	A	1	0	0	57.492194845	54.200947433	0	97.222222222	2	82.142857143	4	6	0	0	0	A	A	A	A	A	0	A	A	0	A	0	0	1	2	1	1	4	0	5	0	0	0	0	0
863	0	2	2	2	2	1	1	0	A	0	A	1	0	0	57.283169994	28.608401267	5	66.666666667	5	60.714285714	24	34	2	0	0	A	A	A	A	A	0	A	A	0	A	0	1	0	1	1	1	3	2	33	0	0	0	0	0
864	0	2	2	2	1	2	1	0	A	0	A	1	0	0	57.283169994	28.608401267	11	41.666666667	5	53.571428571	37	53	2	0	0	A	A	A	A	A	0	A	A	0	A	0	1	0	1	1	1	3	2	33	0	0	0	0	0
865	0	1	2	2	1	1	1	0	A	0	A	1	0	0	59.106267213	54.099332154	0	100	2	92.857142857	2	4	1	0	1	1	1	D	A	0	0	A	A	0	A	0	0	D	2	0	1	1	0	2	0	0	0	0	0
866	0	1	2	2	2	2	0	0	A	0	A	1	0	0	59.106267213	54.099332154	0	100	0	100	0	0	0	0	0	A	A	A	A	A	0	A	A	0	A	0	0	D	2	0	1	1	0	2	0	0	0	0	0
867	0	2	2	1	1	1	1	0	A	0	A	0	0	0	19.729532942	31.557240661	19	6.25	8	50	66.9375	93.9375	2	0	0	A	A	A	A	A	0	A	A	0	A	0	1	0	1	0	3	A	0	21	0	0	0	0	0
868	0	2	2	1	1	2	1	0	A	0	A	0	0	0	19.729532942	31.557240661	20	0	8	7.1428571429	68	96	2	0	0	A	A	A	A	A	0	A	A	0	A	0	1	0	1	0	3	A	0	21	0	0	0	0	0
869	0	1	2	2	2	1	0	1	A	1	A	1	0	1	52.910699614	58.154078236	0	100	0	100	0	0	0	0	0	A	A	A	A	A	0	A	A	0	A	0	0	1	3	0	1	10	2	0	0	0	0	0	0
870	0	1	2	2	2	2	0	1	A	1	A	1	0	1	52.910699614	58.154078236	0	100	0	92.857142857	0	0	0	1	0	A	A	A	A	A	0	A	A	0	A	0	0	1	3	0	1	10	2	0	0	0	0	0	0
871	0	1	2	2	2	1	0	0	A	1	A	1	0	1	29.814291604	40.229594808	0	100	0	100	0	0	0	0	0	A	A	A	A	A	0	A	A	1	1	0	1	0	0	0	1	4	0	13	1	0	0	0	1
872	0	1	2	2	2	2	1	0	A	1	A	1	0	1	29.814291604	40.229594808	10	36.111111111	5	82.142857143	39.3125	54.3125	2	0	0	A	A	A	A	A	0	A	A	1	1	0	1	0	0	0	1	4	0	13	1	0	0	0	1
873	0	1	2	1	2	1	1	0	A	1	A	0	0	1	56.146915884	57.162341115	1	91.666666667	3	89.285714286	4	8	2	0	0	A	A	A	A	A	0	A	A	0	A	0	0	0	3	0	3	A	0	4	0	0	0	0	0
874	0	1	2	1	4	2	1	0	A	1	A	0	0	1	56.146915884	57.162341115	2	80.555555556	1	64.285714286	4	7	1	0	0	A	A	A	A	A	0	A	A	0	A	0	0	0	3	0	3	A	0	4	0	0	0	0	0
875	0	2	2	1	1	1	1	0	A	0	A	1	0	0	23.894428848	40.60664957	11	38.888888889	5	39.285714286	33	49	2	0	0	A	A	A	A	A	0	A	A	0	A	0	1	1	1	1	2	2	1	23	0	0	0	0	0
876	0	2	2	1	1	2	1	0	A	0	A	1	0	0	23.894428848	40.60664957	6	72.222222222	1	78.571428571	18	25	2	0	0	A	A	A	A	A	0	A	A	0	A	0	1	1	1	1	2	2	1	23	0	0	0	0	0
877	0	1	2	2	3	1	1	0	A	0	A	1	0	0	51.565857959	55.362043354	2	88.888888889	1	96.428571429	4	7	1	1	1	1	0	0	A	0	0	A	A	0	A	0	1	1	6	1	1	2	0	6	0	0	0	0	0
878	0	1	2	2	4	2	1	0	A	0	A	1	0	0	51.565857959	55.362043354	0	97.222222222	1	96.428571429	2	3	1	0	0	A	A	A	A	A	0	A	A	0	A	0	1	1	6	1	1	2	0	6	0	0	0	0	0
879	0	2	2	2	1	1	0	0	A	1	A	1	0	1	32.471078792	58.452508405	0	100	1	96.428571429	0	1	0	0	0	A	A	A	A	A	0	A	A	0	A	0	0	0	0	0	3	A	0	11	0	0	0	0	0
880	0	2	2	2	3	2	1	0	A	1	A	1	0	1	32.471078792	58.452508405	15	25	7	28.571428571	43	65	2	1	0	A	A	A	A	A	0	A	A	0	A	0	0	0	0	0	3	A	0	11	0	0	0	0	0
881	0	2	2	1	A	1	1	1	A	0	A	0	0	0	37.80764181	53.339335172	7	52.777777778	4	57.142857143	25	36	2	0	0	A	A	A	A	A	0	A	A	0	A	0	1	0	1	1	1	7	1	6	1	0	0	0	0
882	0	2	2	1	A	2	1	1	A	0	A	0	0	0	37.80764181	53.339335172	10	44.444444444	2	60.714285714	27	39	1	0	0	A	A	A	A	A	0	A	A	0	A	0	1	0	1	1	1	7	1	6	1	0	0	0	0
883	0	1	2	1	1	1	1	1	A	1	A	1	1	1	38.048882666	57.61185833	1	91.666666667	1	96.428571429	0	2	2	0	0	A	A	A	A	A	0	A	A	0	A	0	0	1	3	1	3	A	0	9	0	0	0	0	0
884	0	1	2	1	1	2	1	1	A	1	A	1	1	1	38.048882666	57.61185833	6	63.888888889	4	64.285714286	20.1875	30.1875	2	1	0	A	A	A	A	A	0	A	A	0	A	0	0	1	3	1	3	A	0	9	0	0	0	0	0
885	0	1	1	2	2	1	0	0	A	0	A	0	0	0	57.215329903	52.129675592	0	100	0	100	0	0	0	0	0	A	A	A	A	A	0	A	A	0	A	0	0	0	0	1	1	3	0	4	0	0	0	0	0
886	0	1	1	2	2	2	0	0	A	0	A	0	0	0	57.215329903	52.129675592	0	100	0	100	0	0	0	1	1	1	1	1	1	0	0	A	A	0	A	0	0	0	0	1	1	3	0	4	0	0	0	0	0
887	0	2	2	2	2	1	1	1	1	1	1	1	1	1	29.554360821	58.32133966	5	72.222222222	3	64.285714286	29	37	1	0	0	A	A	A	A	A	0	A	A	1	0	0	1	0	1	0	1	6	0	7	1	1	0	0	1
888	0	2	2	2	2	2	1	1	1	1	1	1	1	1	29.554360821	58.32133966	3	77.777777778	3	64.285714286	29	35	1	0	0	A	A	A	A	A	0	A	A	1	0	0	1	0	1	0	1	6	0	7	1	1	0	0	1
889	0	2	2	1	3	1	0	0	A	0	A	0	0	0	57.492194845	54.200947433	0	100	0	100	0	0	0	0	0	A	A	A	A	A	0	A	A	0	A	0	1	1	1	1	1	1	0	2	0	0	0	0	0
890	0	2	2	1	2	2	1	0	A	0	A	0	0	0	57.492194845	54.200947433	0	100	0	100	0	0	2	0	0	A	A	A	A	A	0	A	A	0	A	0	1	1	1	1	1	1	0	2	0	0	0	0	0
891	1	1	2	2	2	1	0	0	A	0	A	1	0	0	48.040798758	54.129730579	0	100	1	96.428571429	1	2	0	0	0	A	A	A	A	A	0	A	A	0	A	0	1	1	1	0	1	8	0	8	0	0	0	0	0
892	1	1	2	2	1	2	0	0	A	0	A	1	0	0	48.040798758	54.129730579	1	86.111111111	0	96.428571429	4	5	0	0	0	A	A	A	A	A	0	A	A	0	A	0	1	1	1	0	1	8	0	8	0	0	0	0	0
893	0	1	2	1	A	1	1	1	A	1	A	1	1	1	36.997517456	63.263964566	0	93.75	3	82.142857143	4.25	7.25	2	0	0	A	A	A	A	A	0	A	A	0	A	0	1	0	1	0	1	9	1	3	1	0	0	1	0
894	0	1	2	1	A	2	1	1	A	1	A	1	1	1	36.997517456	63.263964566	0	100	0	100	0	0	2	0	0	A	A	A	A	A	0	A	A	0	A	0	1	0	1	0	1	9	1	3	1	0	0	1	0
895	0	1	2	1	1	1	1	1	A	0	A	0	0	0	26.573176628	58.948179921	9	44.444444444	3	79.166666667	27.2	39.2	2	1	1	0	A	1	1	0	0	A	A	0	A	0	1	0	2	0	1	2	1	7	0	0	0	0	0
896	0	1	2	1	1	2	1	1	A	0	A	0	0	0	26.573176628	58.948179921	4	75	2	82.142857143	12.75	18.75	2	0	0	A	A	A	A	A	0	A	A	0	A	0	1	0	2	0	1	2	1	7	0	0	0	0	0
897	0	1	2	2	7	1	1	0	A	1	A	D	0	0	57.760988253	57.060725836	0	97.222222222	0	85.714285714	1	1	1	0	0	A	A	A	A	A	0	A	A	0	A	0	1	1	1	1	1	1	2	3	0	0	0	0	0
898	0	1	2	2	2	2	1	0	A	1	A	D	0	0	57.760988253	57.060725836	1	88.888888889	1	89.285714286	2	4	1	0	1	0	A	D	A	0	0	A	A	0	A	0	1	1	1	1	1	1	2	3	0	0	0	0	0
899	0	1	2	1	1	1	1	0	A	1	A	1	0	0	56.190744158	39.502972042	4	69.444444444	2	83.333333333	5	11	2	1	0	A	A	A	A	A	0	A	A	1	0	D	0	1	1	1	1	2	0	12	1	0	0	0	0
900	0	1	2	1	1	2	1	0	A	1	A	1	0	0	56.190744158	39.502972042	2	86.111111111	0	100	0	2	1	0	0	A	A	A	A	A	0	A	A	1	0	D	0	1	1	1	1	2	0	12	1	0	0	0	0
901	0	1	2	1	1	1	1	1	1	1	A	1	1	0	34.451743235	44.855720172	10	44.444444444	3	39.285714286	25	38	2	0	1	1	0	1	0	0	0	A	A	0	A	0	1	1	3	1	1	4	2	21	1	0	0	0	0
902	0	1	2	1	7	2	1	1	1	1	A	1	1	0	34.451743235	44.855720172	4	80.555555556	1	85.714285714	7	12	1	1	0	A	A	A	A	A	0	A	A	0	A	0	1	1	3	1	1	4	2	21	1	0	0	0	0
903	0	1	1	2	1	1	0	1	1	0	A	0	1	0	43.114504196	47.279555321	1	94.444444444	1	96.428571429	0	2	0	0	0	A	A	A	A	A	1	0	1	1	0	0	0	1	3	1	1	5	0	12	0	0	0	0	0
904	0	1	1	2	1	2	1	1	1	0	A	0	1	0	43.114504196	47.279555321	1	94.444444444	1	96.428571429	1	3	1	1	0	A	A	A	A	A	1	0	1	1	0	0	0	1	3	1	1	5	0	12	0	0	0	0	0
905	0	1	1	1	1	1	1	1	A	0	A	1	0	0	33.682533611	56.084705714	2	83.333333333	1	96.428571429	15	18	2	0	0	A	A	A	A	A	0	A	A	0	A	0	0	1	3	1	1	7	0	20	0	0	0	0	0
906	0	1	1	1	1	2	1	1	A	0	A	1	0	0	33.682533611	56.084705714	6	58.333333333	2	78.571428571	37	45	2	0	0	A	A	A	A	A	0	A	A	0	A	0	0	1	3	1	1	7	0	20	0	0	0	0	0
907	0	1	2	2	1	1	1	0	A	1	A	1	0	0	58.050497104	59.428922327	1	86.111111111	0	92.857142857	1	2	1	0	0	A	A	A	A	A	0	A	A	0	A	1	0	0	2	0	3	A	0	2	0	0	0	0	0
908	0	1	2	2	2	2	1	0	A	1	A	1	0	0	58.050497104	59.428922327	1	86.111111111	0	92.857142857	2	3	1	0	0	A	A	A	A	A	0	A	A	0	A	1	0	0	2	0	3	A	0	2	0	0	0	0	0
909	0	1	2	2	2	1	0	1	A	0	A	1	1	0	51.938374945	18.307463018	0	100	2	92.857142857	0	2	0	0	0	A	A	A	A	A	0	A	A	0	A	0	1	0	3	0	1	9	0	41	1	0	0	0	0
910	0	1	2	2	2	2	0	1	A	0	A	1	1	0	51.938374945	18.307463018	0	100	2	92.857142857	0	2	0	0	0	A	A	A	A	A	0	A	A	0	A	0	1	0	3	0	1	9	0	41	1	0	0	0	0
911	0	2	2	2	2	1	1	0	A	0	A	0	0	0	51.004081507	56.4979702	0	100	2	92.857142857	1	3	1	0	0	A	A	A	A	A	0	A	A	0	A	0	0	0	0	1	1	2	0	1	1	0	0	0	0
912	0	2	2	2	2	2	1	0	A	0	A	0	0	0	51.004081507	56.4979702	2	91.666666667	3	82.142857143	4	9	2	1	1	1	1	D	A	0	0	A	A	0	A	0	0	0	0	1	1	2	0	1	1	0	0	0	0
913	0	2	2	2	2	1	1	1	A	0	A	1	1	0	43.904948589	66.196449371	12	43.75	5	57.142857143	30.6	47.6	2	1	0	A	A	A	A	A	0	A	A	0	A	0	1	1	0	1	1	1	0	1	0	0	0	0	0
914	0	2	2	2	7	2	1	1	A	0	A	1	1	0	43.904948589	66.196449371	13	34.375	4	53.571428571	40.8	57.8	2	1	0	A	A	A	A	A	0	A	A	0	A	0	1	1	0	1	1	1	0	1	0	0	0	0	0
915	0	2	2	2	2	1	1	0	A	0	A	0	0	0	45.080812383	46.391167617	1	88.888888889	1	82.142857143	9	11	2	0	0	A	A	A	A	A	0	A	A	0	A	0	0	1	0	0	1	3	0	19	1	0	0	0	0
916	0	2	2	2	2	2	1	0	A	0	A	0	0	0	45.080812383	46.391167617	0	100	0	100	0	0	2	0	0	A	A	A	A	A	0	A	A	0	A	0	0	1	0	0	1	3	0	19	1	0	0	0	0
917	0	1	1	2	2	1	1	0	A	1	A	1	0	1	44.640742972	41.008545912	4	75	3	85.714285714	12	19	2	0	0	A	A	A	A	A	0	A	A	0	A	0	0	1	4	1	1	1	0	21	0	0	0	0	0
918	0	1	1	2	2	2	1	0	A	1	A	1	0	1	44.640742972	41.008545912	3	80.555555556	2	89.285714286	12	17	2	0	0	A	A	A	A	A	0	A	A	0	A	0	0	1	4	1	1	1	0	21	0	0	0	0	0
919	0	1	2	2	2	1	1	1	A	1	A	1	0	0	45.863648971	44.421554184	3	77.777777778	2	85.714285714	14.875	19.875	1	1	0	A	A	A	A	A	0	A	A	0	A	0	0	1	2	0	1	3	0	11	1	0	0	0	0
920	0	1	2	2	1	2	1	1	A	1	A	1	0	0	45.863648971	44.421554184	0	97.222222222	1	89.285714286	6	7	1	1	0	A	A	A	A	A	0	A	A	0	A	0	0	1	2	0	1	3	0	11	1	0	0	0	0
921	0	1	2	2	A	1	1	1	A	1	A	0	0	0	54.530695436	54.904605021	1	91.666666667	1	96.428571429	3	5	1	0	1	1	0	1	0	0	0	A	A	0	A	0	1	0	0	0	1	4	0	8	0	0	0	0	0
922	0	1	2	2	A	2	0	1	A	1	A	0	0	0	54.530695436	54.904605021	1	94.444444444	2	92.857142857	2	5	0	1	1	1	0	1	0	0	0	A	A	0	A	0	1	0	0	0	1	4	0	8	0	0	0	0	0
923	0	1	2	2	2	1	1	0	A	0	A	1	0	0	58.289230069	49.702580699	3	83.333333333	0	96.428571429	0	3	2	0	0	A	A	A	A	A	0	A	A	0	A	0	0	0	4	0	1	5	0	12	0	0	0	0	0
924	0	1	2	2	2	2	1	0	A	0	A	1	0	0	58.289230069	49.702580699	0	97.222222222	0	100	0	0	2	0	0	A	A	A	A	A	0	A	A	0	A	0	0	0	4	0	1	5	0	12	0	0	0	0	0
925	0	1	2	2	1	1	0	1	A	0	A	1	0	0	50.342514654	57.702463645	0	100	1	96.428571429	0	1	0	0	0	A	A	A	A	A	0	A	A	0	A	0	1	0	1	0	1	5	0	0	1	0	0	0	0
926	0	1	2	2	1	2	0	1	A	0	A	1	0	0	50.342514654	57.702463645	0	100	1	96.428571429	0	1	0	0	0	A	A	A	A	A	0	A	A	0	A	0	1	0	1	0	1	5	0	0	1	0	0	0	0
927	0	2	2	2	2	1	1	0	A	0	A	0	0	0	43.775430276	26.261943644	11	40.625	5	71.428571429	26.714285714	42.714285714	2	0	0	A	A	A	A	A	0	A	A	0	A	0	0	1	1	1	1	7	1	42	1	0	0	0	0
928	0	2	2	2	2	2	1	0	A	0	A	0	0	0	43.775430276	26.261943644	0	100	0	100	0	0	1	0	0	A	A	A	A	A	0	A	A	0	A	0	0	1	1	1	1	7	1	42	1	0	0	0	0
929	0	2	1	2	2	1	1	0	A	0	A	1	0	0	R	R	4	75	1	89.285714286	10	15	1	0	0	A	A	A	A	A	0	A	A	R	R	R	R	R	R	R	3	A	R	R	0	0	0	0	0
930	0	2	1	2	2	2	1	0	A	0	A	1	0	0	R	R	4	80.555555556	0	92.857142857	5	9	1	0	0	A	A	A	A	A	0	A	A	R	R	R	R	R	R	R	3	A	R	R	0	0	0	0	0
931	0	0	2	1	1	1	1	1	A	1	A	1	0	0	37.79357437	61.610026726	5	63.888888889	4	67.857142857	21.533333333	30.533333333	2	0	1	1	0	1	0	0	0	A	A	0	A	0	0	0	0	0	3	A	0	4	0	0	0	0	0
932	0	0	2	1	2	2	1	1	A	1	A	1	0	0	37.79357437	61.610026726	3	77.777777778	1	85.714285714	18.133333333	22.133333333	1	0	0	A	A	A	A	A	0	A	A	0	A	0	0	0	0	0	3	A	0	4	0	0	0	0	0
933	0	1	2	2	2	1	1	1	A	1	A	0	0	0	55.853704227	55.260471203	0	97.222222222	0	96.428571429	0	0	1	0	0	A	A	A	A	A	0	A	A	1	0	0	1	0	3	0	1	5	0	4	0	0	0	0	0
934	0	1	2	2	2	2	1	1	A	1	A	0	0	0	55.853704227	55.260471203	0	97.222222222	0	100	0	0	1	0	0	A	A	A	A	A	0	A	A	1	0	0	1	0	3	0	1	5	0	4	0	0	0	0	0
935	0	1	2	2	2	1	1	1	A	1	A	1	0	0	49.268614488	60.129558539	0	97.222222222	2	92.857142857	5.3125	7.3125	1	0	0	A	A	A	A	A	0	A	A	0	A	0	0	1	2	1	1	1	0	9	0	0	0	0	0
936	0	1	2	2	1	2	1	1	A	1	A	1	0	0	49.268614488	60.129558539	0	97.222222222	1	96.428571429	3.1875	4.1875	1	0	0	A	A	A	A	A	0	A	A	0	A	0	0	1	2	1	1	1	0	9	0	0	0	0	0
937	0	1	1	1	A	1	1	0	A	0	A	1	0	0	46.908069563	34.691250354	4	83.333333333	3	89.285714286	5.3125	12.3125	2	1	1	0	A	1	1	1	0	A	A	0	A	0	0	0	2	0	1	1	2	11	0	0	0	0	0
938	0	1	1	1	A	2	1	0	A	0	A	1	0	0	46.908069563	34.691250354	4	80.555555556	3	85.714285714	6.375	13.375	2	1	1	1	D	0	A	0	0	A	A	0	A	0	0	0	2	0	1	1	2	11	0	0	0	0	0
939	0	1	1	2	2	1	1	0	A	1	A	1	0	1	46.492970431	51.573387508	3	69.444444444	0	67.857142857	2	5	1	1	1	0	A	1	1	0	0	A	A	1	0	0	0	1	7	0	1	3	1	6	0	0	0	0	0
940	0	1	1	2	2	2	0	0	A	1	A	1	0	1	46.492970431	51.573387508	0	100	0	100	0	0	0	0	0	A	A	A	A	A	0	A	A	1	0	0	0	1	7	0	1	3	1	6	0	0	0	0	0
941	0	2	2	1	1	1	1	0	A	1	A	0	0	1	40.760908713	54.837785502	6	58.333333333	2	78.571428571	16	24	2	0	1	1	D	0	A	0	0	A	A	0	A	0	0	0	0	1	1	2	2	9	0	0	0	0	0
942	0	2	2	1	1	2	1	0	A	1	A	0	0	1	40.760908713	54.837785502	3	72.222222222	2	82.142857143	17	22	2	0	0	A	A	A	A	A	0	A	A	0	A	0	0	0	0	1	1	2	2	9	0	0	0	0	0
943	0	1	1	1	1	1	1	1	A	1	A	1	0	0	47.164871043	53.221954414	2	75	2	64.285714286	18.0625	22.0625	2	1	1	0	A	1	1	0	0	A	A	0	A	0	1	1	3	0	3	A	0	0	0	0	0	0	0
944	0	1	1	1	2	2	1	1	A	1	A	1	0	0	47.164871043	53.221954414	0	97.222222222	1	89.285714286	2.125	3.125	1	0	0	A	A	A	A	A	0	A	A	0	A	0	1	1	3	0	3	A	0	0	0	0	0	0	0
945	0	1	1	2	2	1	1	1	1	1	A	1	1	1	54.33201537	52.478786886	7	58.333333333	2	67.857142857	21	30	2	1	0	A	A	A	A	A	0	A	A	0	A	0	0	0	2	1	3	A	0	6	0	0	0	0	0
946	0	1	1	2	2	2	1	1	1	1	A	1	1	1	54.33201537	52.478786886	7	63.888888889	2	67.857142857	18	27	2	0	0	A	A	A	A	A	0	A	A	0	A	0	0	0	2	1	3	A	0	6	0	0	0	0	0
947	0	2	1	2	2	1	1	0	A	0	A	1	0	0	54.512565379	52.002109741	0	96.875	0	100	1	1	1	0	0	A	A	A	A	A	0	A	A	0	A	0	0	1	2	0	3	A	0	2	0	0	0	0	0
948	0	2	1	2	2	2	1	0	A	0	A	1	0	0	54.512565379	52.002109741	5	72.222222222	3	82.142857143	13	21	2	0	0	A	A	A	A	A	0	A	A	0	A	0	0	1	2	0	3	A	0	2	0	0	0	0	0
949	0	1	2	2	2	1	1	0	A	0	A	0	0	0	58.83488842	54.633630942	0	94.444444444	0	96.428571429	0	0	1	0	0	A	A	A	A	A	0	A	A	0	A	0	0	0	2	1	3	A	0	1	0	0	0	0	0
950	0	1	2	2	2	2	0	0	A	0	A	0	0	0	58.83488842	54.633630942	0	100	0	96.428571429	0	0	0	0	0	A	A	A	A	A	0	A	A	0	A	0	0	0	2	1	3	A	0	1	0	0	0	0	0
951	0	1	1	2	1	1	1	0	A	0	A	0	0	0	57.760988253	57.060725836	0	97.222222222	0	100	0	0	1	0	0	A	A	A	A	A	0	A	A	0	A	0	0	0	0	0	3	A	0	0	0	0	0	0	0
952	0	1	1	2	1	2	1	0	A	0	A	0	0	0	57.760988253	57.060725836	0	97.222222222	0	100	0	0	1	1	0	A	A	A	A	A	0	A	A	0	A	0	0	0	0	0	3	A	0	0	0	0	0	0	0
953	0	1	2	2	8	1	0	0	A	1	1	1	0	1	49.041729888	43.148634851	0	100	0	100	5	5	0	0	0	A	A	A	A	A	0	A	A	0	A	0	0	1	3	1	1	5	0	4	1	0	0	0	0
954	0	1	2	2	2	2	1	0	A	1	1	1	0	1	49.041729888	43.148634851	2	88.888888889	0	100	10.625	12.625	1	0	0	A	A	A	A	A	0	A	A	0	A	0	0	1	3	1	1	5	0	4	1	0	0	0	0
955	0	1	2	2	1	1	1	1	A	1	A	1	0	0	57.066630179	34.79420561	0	91.666666667	2	82.142857143	3.1875	5.1875	1	1	1	0	A	1	1	0	0	A	A	0	A	0	1	1	1	1	1	3	0	3	1	0	0	0	0
956	0	1	2	2	3	2	0	1	A	1	A	1	0	0	57.066630179	34.79420561	0	100	0	100	0	0	0	0	0	A	A	A	A	A	0	A	A	0	A	0	1	1	1	1	1	3	0	3	1	0	0	0	0
957	0	1	2	2	5	1	0	1	A	0	A	1	1	0	56.146915884	57.162341115	0	100	0	100	0	0	0	0	0	A	A	A	A	A	0	A	A	0	A	0	0	1	1	1	1	2	0	0	1	0	0	0	0
958	0	1	2	2	2	2	0	1	A	0	A	1	1	0	56.146915884	57.162341115	0	100	0	100	0	0	0	0	0	A	A	A	A	A	0	A	A	0	A	0	0	1	1	1	1	2	0	0	1	0	0	0	0
959	0	1	2	2	1	1	0	1	A	1	A	0	0	0	47.891355619	54.043055977	1	91.666666667	1	82.142857143	15.9375	17.9375	0	0	0	A	A	A	A	A	0	A	A	1	0	0	1	0	2	1	1	7	1	5	0	0	0	0	0
960	0	1	2	2	1	2	0	1	A	1	A	0	0	0	47.891355619	54.043055977	2	88.888888889	2	60.714285714	12.75	16.75	0	0	0	A	A	A	A	A	0	A	A	1	0	0	1	0	2	1	1	7	1	5	0	0	0	0	0
961	0	2	1	2	2	1	0	0	A	0	A	0	0	0	R	R	0	100	0	100	0	0	0	1	0	A	A	A	A	A	0	A	A	R	R	R	R	R	R	R	1	6	R	R	0	0	0	0	0
962	0	2	1	2	2	2	1	0	A	0	A	0	0	0	R	R	1	86.111111111	0	92.857142857	7	8	1	1	0	A	A	A	A	A	0	A	A	R	R	R	R	R	R	R	1	6	R	R	0	0	0	0	0
963	0	1	2	1	1	1	1	1	A	1	A	1	1	1	45.62356997	45.32257004	5	66.666666667	4	75	15	24	2	1	0	A	A	A	A	A	0	A	A	0	A	0	0	1	1	1	1	6	0	6	0	0	0	0	0
964	0	1	2	1	1	2	1	1	A	1	A	1	1	1	45.62356997	45.32257004	4	72.222222222	3	78.571428571	11	18	2	1	0	A	A	A	A	A	0	A	A	0	A	0	0	1	1	1	1	6	0	6	0	0	0	0	0
965	0	1	2	2	1	1	0	0	A	1	A	0	0	0	57.760988253	57.060725836	0	100	0	100	0	0	0	1	0	A	A	A	A	A	0	A	A	0	A	0	0	1	0	0	1	4	0	0	0	0	0	0	0
966	0	1	2	2	3	2	0	0	A	1	A	0	0	0	57.760988253	57.060725836	0	100	0	100	0	0	0	0	0	A	A	A	A	A	0	A	A	0	A	0	0	1	0	0	1	4	0	0	0	0	0	0	0
967	0	1	2	2	2	1	0	1	A	1	A	0	1	1	51.552008109	49.21664239	0	100	2	92.857142857	5	7	0	0	0	A	A	A	A	A	0	A	A	0	A	0	1	1	1	0	1	4	0	7	0	0	0	0	0
968	0	1	2	2	2	2	0	1	A	1	A	0	1	1	51.552008109	49.21664239	1	97.222222222	2	92.857142857	6	9	0	0	0	A	A	A	A	A	0	A	A	0	A	0	1	1	1	0	1	4	0	7	0	0	0	0	0
969	0	1	1	1	1	1	0	0	A	0	A	0	0	0	46.305560352	63.65889408	1	91.666666667	1	96.428571429	2.125	4.125	0	0	0	A	A	A	A	A	0	A	A	0	A	0	0	0	4	1	1	1	0	1	0	0	0	0	0
970	0	1	1	1	1	2	1	0	A	0	A	0	0	0	46.305560352	63.65889408	3	83.333333333	3	82.142857143	13.8125	19.8125	2	1	1	1	1	1	1	0	0	A	A	0	A	0	0	0	4	1	1	1	0	1	0	0	0	0	0
971	0	2	2	2	2	1	1	0	A	0	A	1	0	0	41.824515715	58.676058572	3	83.333333333	2	78.571428571	5	10	2	0	0	A	A	A	A	A	0	A	A	0	A	0	1	1	3	0	1	7	0	3	1	0	0	0	0
972	0	2	2	2	4	2	1	0	A	0	A	1	0	0	41.824515715	58.676058572	1	91.666666667	1	82.142857143	5	7	1	0	0	A	A	A	A	A	0	A	A	0	A	0	1	1	3	0	1	7	0	3	1	0	0	0	0
973	0	2	2	2	2	1	1	0	A	0	A	1	0	0	54.588602175	49.288212073	4	69.444444444	6	71.428571429	17	27	2	0	0	A	A	A	A	A	0	A	A	0	A	0	0	1	0	1	3	A	0	3	0	0	0	0	0
974	0	2	2	2	2	2	1	0	A	0	A	1	0	0	54.588602175	49.288212073	5	77.777777778	5	71.428571429	13	23	2	0	0	A	A	A	A	A	0	A	A	0	A	0	0	1	0	1	3	A	0	3	0	0	0	0	0
975	0	1	1	2	1	1	1	1	A	1	A	1	0	0	43.503636633	42.687795934	0	97.222222222	2	85.714285714	4.25	6.25	1	0	0	A	A	A	A	A	0	A	A	0	A	0	0	1	3	0	1	9	0	11	1	0	0	0	0
976	0	1	1	2	1	2	1	1	A	1	A	1	0	0	43.503636633	42.687795934	0	97.222222222	1	89.285714286	1.0625	2.0625	1	0	0	A	A	A	A	A	0	A	A	0	A	0	0	1	3	0	1	9	0	11	1	0	0	0	0
977	0	2	2	2	2	1	1	1	A	0	A	1	0	0	46.579159793	60.443063935	2	84.375	2	78.571428571	4	8	1	0	0	A	A	A	A	A	0	A	A	0	A	0	0	0	1	1	1	5	1	7	0	0	0	0	0
978	0	2	2	2	2	2	1	1	A	0	A	1	0	0	46.579159793	60.443063935	0	100	0	100	0	0	1	0	0	A	A	A	A	A	0	A	A	0	A	0	0	0	1	1	1	5	1	7	0	0	0	0	0
979	0	1	2	2	7	1	0	0	A	0	A	1	0	0	56.146915884	57.162341115	0	97.222222222	1	96.428571429	1	2	0	0	0	A	A	A	A	A	0	A	A	1	0	0	0	0	1	0	1	8	2	0	0	0	0	0	0
980	0	1	2	2	2	2	0	0	A	0	A	1	0	0	56.146915884	57.162341115	0	94.444444444	1	96.428571429	0	1	0	0	0	A	A	A	A	A	0	A	A	1	0	0	0	0	1	0	1	8	2	0	0	0	0	0	0
981	0	1	2	2	2	1	1	0	A	1	A	1	0	1	55.374601549	41.147942345	1	88.888888889	1	89.285714286	2.125	4.125	2	1	0	A	A	A	A	A	1	1	1	1	0	0	1	1	5	0	1	4	0	11	0	0	0	0	0
982	0	1	2	2	2	2	1	0	A	1	A	1	0	1	55.374601549	41.147942345	1	88.888888889	1	92.857142857	2.125	4.125	2	0	0	A	A	A	A	A	1	1	1	1	0	0	1	1	5	0	1	4	0	11	0	0	0	0	0
983	0	2	1	1	1	1	0	1	A	0	A	0	0	0	R	R	1	88.888888889	0	100	1	2	0	0	0	A	A	A	A	A	0	A	A	R	R	R	R	R	R	R	1	2	R	R	0	0	0	0	0
984	0	2	1	1	1	2	1	1	A	0	A	0	0	0	R	R	4	72.222222222	2	85.714285714	7	13	2	1	1	0	A	0	A	1	0	A	A	R	R	R	R	R	R	R	1	2	R	R	0	0	0	0	0
985	0	2	2	2	1	1	0	0	A	0	A	1	0	0	54.71053783	48.667238683	1	83.333333333	2	75	11	14	0	1	0	A	A	A	A	A	0	A	A	0	A	0	1	0	1	1	3	A	0	4	0	0	0	0	0
986	0	2	2	2	1	2	1	0	A	0	A	1	0	0	54.71053783	48.667238683	4	69.444444444	2	71.428571429	21	27	1	1	0	A	A	A	A	A	0	A	A	0	A	0	1	0	1	1	3	A	0	4	0	0	0	0	0
987	0	1	2	2	1	1	1	1	A	1	A	0	0	0	55.584910818	52.4006928	1	88.888888889	2	85.714285714	4	7	1	0	0	A	A	A	A	A	0	A	A	0	A	0	0	0	2	1	1	4	0	3	1	0	0	0	0
988	0	1	2	2	2	2	1	1	A	1	A	0	0	0	55.584910818	52.4006928	1	88.888888889	1	89.285714286	4	6	1	0	0	A	A	A	A	A	0	A	A	0	A	0	0	0	2	1	1	4	0	3	1	0	0	0	0
989	0	1	1	2	2	1	0	0	A	0	A	1	0	0	57.492194845	54.200947433	0	100	0	100	0	0	0	0	0	A	A	A	A	A	0	A	A	0	A	0	0	1	7	0	1	3	0	1	0	0	0	0	0
990	0	1	1	2	2	2	1	0	A	0	A	1	0	0	57.492194845	54.200947433	0	100	0	100	0	0	1	0	0	A	A	A	A	A	0	A	A	0	A	0	0	1	7	0	1	3	0	1	0	0	0	0	0
991	0	2	2	2	2	1	1	0	A	0	A	1	0	0	23.629609538	45.9993323	0	100	1	89.285714286	8	9	1	1	0	A	A	A	A	A	0	A	A	0	A	0	1	0	0	0	1	6	2	18	0	0	0	0	0
992	0	2	2	2	2	2	0	0	A	0	A	1	0	0	23.629609538	45.9993323	0	100	0	100	0	0	0	0	0	A	A	A	A	A	0	A	A	0	A	0	1	0	0	0	1	6	2	18	0	0	0	0	0
993	0	1	1	1	7	1	1	0	A	0	A	1	0	0	57.781703696	56.569143925	0	100	0	100	0	0	2	1	0	A	A	A	A	A	0	A	A	0	A	0	0	0	4	1	1	2	M	1	0	0	0	0	0
994	0	1	1	1	7	2	0	0	A	0	A	1	0	0	57.781703696	56.569143925	0	100	0	100	0	0	0	0	0	A	A	A	A	A	0	A	A	0	A	0	0	0	4	1	1	2	M	1	0	0	0	0	0
995	0	2	1	2	1	1	1	1	A	1	A	1	1	0	37.853977975	49.678830886	8	62.5	2	85.714285714	I	M	2	1	0	A	A	A	A	A	0	A	A	1	0	0	0	1	0	0	1	6	1	8	0	0	0	0	0
996	0	2	1	2	2	2	1	1	A	1	A	1	1	0	37.853977975	49.678830886	4	81.25	4	85.714285714	2.125	10.125	2	1	0	A	A	A	A	A	0	A	A	1	0	0	0	1	0	0	1	6	1	8	0	0	0	0	0
997	0	2	2	2	A	1	1	0	A	0	A	1	0	0	31.742603756	45.092408241	8	56.25	3	82.142857143	25	36	2	1	0	A	A	A	A	A	0	A	A	0	A	0	0	1	1	0	1	2	0	5	1	0	0	0	0
998	0	2	2	2	A	2	1	0	A	0	A	1	0	0	31.742603756	45.092408241	8	53.125	3	82.142857143	28	39	2	1	0	A	A	A	A	A	0	A	A	0	A	0	0	1	1	0	1	2	0	5	1	0	0	0	0
999	0	1	2	2	2	1	0	0	A	0	A	1	0	0	54.801636924	60.123734797	0	100	1	96.428571429	0	1	0	0	0	A	A	A	A	A	0	A	A	1	0	1	0	1	2	0	1	4	0	4	0	0	0	0	1
1000	0	1	2	2	1	2	0	0	A	0	A	1	0	0	54.801636924	60.123734797	0	100	0	100	0	0	0	0	0	A	A	A	A	A	0	A	A	1	0	1	0	1	2	0	1	4	0	4	0	0	0	0	1
1001	0	1	2	2	1	1	1	1	A	1	A	1	0	0	36.974982499	60.038953224	3	86.111111111	2	92.857142857	16	21	1	0	0	A	A	A	A	A	0	A	A	0	A	0	0	0	2	1	3	A	0	1	0	0	0	0	0
1002	0	1	2	2	2	2	1	1	A	1	A	1	0	0	36.974982499	60.038953224	1	94.444444444	2	92.857142857	19	22	1	0	0	A	A	A	A	A	0	A	A	0	A	0	0	0	2	1	3	A	0	1	0	0	0	0	0
1003	0	3	2	2	1	1	1	0	A	0	A	0	0	0	53.45679527	57.331699915	5	75	0	71.428571429	1.0625	6.0625	2	0	0	A	A	A	A	A	0	A	A	0	A	0	1	0	1	0	1	2	1	0	0	0	0	0	0
1004	0	3	2	2	1	2	1	0	A	0	A	0	0	0	53.45679527	57.331699915	0	93.75	0	89.285714286	0	0	2	1	0	A	A	A	A	A	0	A	A	0	A	0	1	0	1	0	1	2	1	0	0	0	0	0	0
1005	0	2	2	2	2	1	1	0	A	1	A	0	0	0	54.80207423	54.370306233	2	86.111111111	2	85.714285714	3	7	2	0	0	A	A	A	A	A	0	A	A	0	A	0	0	0	0	0	1	7	0	8	0	0	0	0	0
1006	0	2	2	2	2	2	1	0	A	1	A	0	0	0	54.80207423	54.370306233	0	100	1	96.428571429	4	5	1	0	0	A	A	A	A	A	0	A	A	0	A	0	0	0	0	0	1	7	0	8	0	0	0	0	0
1007	0	2	1	3	2	1	0	0	A	0	A	0	0	0	56.436424736	59.530537607	0	100	0	100	0	0	0	0	0	A	A	A	A	A	0	A	A	0	A	0	0	0	3	0	3	A	R	3	0	0	0	0	0
1008	0	2	1	3	2	2	0	0	A	0	A	0	0	0	56.436424736	59.530537607	0	100	0	100	0	0	0	0	0	A	A	A	A	A	0	A	A	0	A	0	0	0	3	0	3	A	R	3	0	0	0	0	0
1009	0	1	2	2	1	1	0	1	1	1	A	1	1	1	57.716135821	41.81832978	0	100	0	100	0	0	0	0	0	A	A	A	A	A	0	A	A	0	A	0	1	1	4	0	3	A	0	7	0	0	0	0	0
1010	0	1	2	2	1	2	1	1	1	1	A	1	1	1	57.716135821	41.81832978	4	72.222222222	3	71.428571429	17	24	1	1	1	1	1	1	1	0	0	A	A	0	A	0	1	1	4	0	3	A	0	7	0	0	0	0	0
1011	0	1	2	2	1	1	1	0	A	0	A	0	0	0	59.106267213	54.099332154	0	100	2	89.285714286	6	8	1	0	0	A	A	A	A	A	0	A	A	0	A	0	0	1	2	0	1	4	0	0	0	0	0	0	0
1012	0	1	2	2	1	2	1	0	A	0	A	0	0	0	59.106267213	54.099332154	1	88.888888889	2	85.714285714	8	11	1	0	0	A	A	A	A	A	0	A	A	0	A	0	0	1	2	0	1	4	0	0	0	0	0	0	0
1013	0	2	2	2	1	1	0	0	A	0	A	1	0	0	30.718813555	59.469894658	12	38.888888889	3	64.285714286	36	51	0	0	0	A	A	A	A	A	0	A	A	0	A	0	1	0	0	0	1	3	1	4	0	0	0	0	0
1014	0	2	2	2	1	2	1	0	A	0	A	1	0	0	30.718813555	59.469894658	17	13.888888889	5	35.714285714	50	72	1	0	0	A	A	A	A	A	0	A	A	0	A	0	1	0	0	0	1	3	1	4	0	0	0	0	0
1015	0	2	2	1	1	1	1	0	A	0	A	0	0	0	49.660086966	45.11956817	6	55.555555556	5	64.285714286	31	42	2	0	0	A	A	A	A	A	0	A	A	1	0	0	0	0	1	1	1	1	0	21	1	0	0	0	0
1016	0	2	2	1	1	2	0	0	A	0	A	0	0	0	49.660086966	45.11956817	4	61.111111111	5	60.714285714	30	39	0	0	0	A	A	A	A	A	0	A	A	1	0	0	0	0	1	1	1	1	0	21	1	0	0	0	0
1017	0	1	2	2	1	1	1	0	A	0	A	0	0	0	54.801636924	60.123734797	1	84.375	1	85.714285714	11	13	2	0	1	0	A	0	A	0	0	A	A	0	A	0	0	0	1	1	1	2	0	1	0	0	0	0	0
1018	0	1	2	2	4	2	0	0	A	0	A	0	0	0	54.801636924	60.123734797	0	100	0	100	0	0	0	0	0	A	A	A	A	A	0	A	A	0	A	0	0	0	1	1	1	2	0	1	0	0	0	0	0
1019	0	1	2	2	2	1	0	1	A	1	A	0	0	0	41.452672133	59.609291092	3	83.333333333	2	89.285714286	9	14	0	1	0	A	A	A	A	A	0	A	A	1	0	0	1	0	1	1	1	1	0	9	0	0	0	0	0
1020	0	1	2	2	1	2	1	1	A	1	A	0	0	0	41.452672133	59.609291092	0	91.666666667	2	71.428571429	5	7	1	0	0	A	A	A	A	A	0	A	A	1	0	0	1	0	1	1	1	1	0	9	0	0	0	0	0
1021	0	2	1	2	1	1	1	1	A	1	A	0	0	0	53.695090929	53.358786851	1	91.666666667	3	78.571428571	6.8	10.8	2	0	0	A	A	A	A	A	0	A	A	0	A	0	1	1	1	1	1	7	0	9	0	0	0	0	0
1022	0	2	1	2	1	2	1	1	A	1	A	0	0	0	53.695090929	53.358786851	5	69.444444444	3	89.285714286	12.142857143	20.142857143	2	0	0	A	A	A	A	A	0	A	A	0	A	0	1	1	1	1	1	7	0	9	0	0	0	0	0
1023	0	1	2	2	2	1	0	0	A	1	A	0	0	0	52.638203399	55.760626413	0	97.222222222	2	92.857142857	0	2	0	0	0	A	A	A	A	A	0	A	A	0	A	1	0	0	2	1	1	2	0	4	0	0	0	0	0
1024	0	1	2	2	2	2	1	0	A	1	A	0	0	0	52.638203399	55.760626413	0	100	2	92.857142857	0	2	1	0	0	A	A	A	A	A	0	A	A	0	A	1	0	0	2	1	1	2	0	4	0	0	0	0	0
1025	0	2	2	2	1	1	1	1	A	1	A	1	0	0	54.801636924	60.123734797	8	61.111111111	0	100	12	20	1	0	0	A	A	A	A	A	0	A	A	0	A	0	0	0	1	0	1	2	0	4	0	0	0	0	0
1026	0	2	2	2	1	2	1	1	A	1	A	1	0	0	54.801636924	60.123734797	4	80.555555556	0	100	10	14	1	0	0	A	A	A	A	A	0	A	A	0	A	0	0	0	1	0	1	2	0	4	0	0	0	0	0
1027	0	2	2	2	2	1	0	0	A	0	A	0	0	0	52.773624167	61.997599821	11	56.25	4	71.428571429	18.0625	33.0625	0	0	0	A	A	A	A	A	0	A	A	0	A	0	0	1	1	0	1	1	0	1	0	0	0	0	0
1028	0	2	2	2	2	2	1	0	A	0	A	0	0	0	52.773624167	61.997599821	9	50	5	67.857142857	39.3125	53.3125	2	0	0	A	A	A	A	A	0	A	A	0	A	0	0	1	1	0	1	1	0	1	0	0	0	0	0
1029	0	2	2	2	2	1	1	0	A	1	A	1	0	1	52.47218493	49.945778578	0	91.666666667	2	82.142857143	3.1875	5.1875	1	0	0	A	A	A	A	A	0	A	A	0	A	0	1	0	1	0	1	4	1	14	0	0	0	0	0
1030	0	2	2	2	2	2	1	0	A	1	A	1	0	1	52.47218493	49.945778578	0	100	1	89.285714286	1.0625	2.0625	1	0	0	A	A	A	A	A	0	A	A	0	A	0	1	0	1	0	1	4	1	14	0	0	0	0	0
1031	0	1	2	2	2	1	0	0	A	1	A	1	0	0	44.688222483	58.473407374	1	94.444444444	1	82.142857143	6	8	0	0	0	A	A	A	A	A	0	A	A	0	A	0	1	0	1	0	1	3	0	1	0	0	0	0	1
1032	0	1	2	2	8	2	1	0	A	1	A	1	0	0	44.688222483	58.473407374	0	97.222222222	2	78.571428571	9	11	1	0	0	A	A	A	A	A	0	A	A	0	A	0	1	0	1	0	1	3	0	1	0	0	0	0	1
1033	0	2	1	2	1	1	1	0	A	0	A	1	0	0	57.492194845	54.200947433	1	94.444444444	1	96.428571429	0	2	1	1	1	1	1	0	A	0	0	A	A	0	A	0	0	1	4	1	1	3	0	2	1	0	0	0	0
1034	0	2	1	2	4	2	1	0	A	0	A	1	0	0	57.492194845	54.200947433	0	100	0	100	0	0	1	1	1	1	1	0	A	0	0	A	A	0	A	0	0	1	4	1	1	3	0	2	1	0	0	0	0
1035	0	2	2	2	2	1	1	1	A	1	A	1	0	0	56.146915884	57.162341115	7	66.666666667	3	75	16	26	1	0	0	A	A	A	A	A	0	A	A	0	A	0	0	0	1	1	1	2	6	13	1	0	0	0	0
1036	0	2	2	2	2	2	1	1	A	1	A	1	0	0	56.146915884	57.162341115	10	55.555555556	4	64.285714286	22	36	1	0	0	A	A	A	A	A	0	A	A	0	A	0	0	0	1	1	1	2	6	13	1	0	0	0	0
1037	0	1	2	2	2	1	1	1	A	1	A	0	0	0	52.906996807	58.620404815	2	86.111111111	0	96.428571429	10.625	12.625	2	0	0	A	A	A	A	A	0	A	A	1	0	0	0	1	3	0	1	3	0	0	0	0	0	0	1
1038	0	1	2	2	2	2	0	1	A	1	A	0	0	0	52.906996807	58.620404815	0	100	0	100	0	0	0	0	0	A	A	A	A	A	0	A	A	1	0	0	0	1	3	0	1	3	0	0	0	0	0	0	1
1039	0	1	2	2	2	1	1	1	A	0	A	1	0	0	37.805421163	56.020866528	0	97.222222222	1	96.428571429	0	1	1	0	0	A	A	A	A	A	0	A	A	1	0	0	0	0	4	0	1	6	0	6	1	0	0	0	0
1040	0	1	2	2	1	2	0	1	A	0	A	1	0	0	37.805421163	56.020866528	0	100	1	96.428571429	0	1	0	0	0	A	A	A	A	A	0	A	A	1	0	0	0	0	4	0	1	6	0	6	1	0	0	0	0
1041	0	1	2	2	2	1	1	1	A	1	A	1	0	0	54.529140709	57.730282974	0	100	0	100	0	0	1	0	0	A	A	A	A	A	0	A	A	1	0	0	0	1	1	0	1	4	0	8	1	0	0	0	1
1042	0	1	2	2	2	2	1	1	A	1	A	1	0	0	54.529140709	57.730282974	0	100	0	100	0	0	1	0	0	A	A	A	A	A	0	A	A	1	0	0	0	1	1	0	1	4	0	8	1	0	0	0	1
1043	0	2	1	1	2	1	1	0	A	1	A	0	0	0	57.492194845	54.200947433	0	100	2	92.857142857	0	2	2	0	0	A	A	A	A	A	0	A	A	0	A	0	0	0	1	1	1	2	1	3	0	0	0	0	0
1044	0	2	1	1	1	2	1	0	A	1	A	0	0	0	57.492194845	54.200947433	1	97.222222222	2	92.857142857	4	7	2	0	0	A	A	A	A	A	0	A	A	0	A	0	0	0	1	1	1	2	1	3	0	0	0	0	0
1045	0	1	2	2	1	1	1	1	A	1	A	0	1	1	56.146915884	57.162341115	1	86.111111111	0	100	1	2	1	0	0	A	A	A	A	A	0	A	A	1	0	0	1	0	1	1	1	2	0	1	0	0	0	0	0
1046	0	1	2	2	2	2	1	1	A	1	A	0	1	1	56.146915884	57.162341115	1	94.444444444	0	100	1	2	1	0	0	A	A	A	A	A	0	A	A	1	0	0	1	0	1	1	1	2	0	1	0	0	0	0	0
1047	0	1	1	1	2	1	1	0	A	1	A	0	0	0	46.971808322	59.14364516	8	55.555555556	3	85.714285714	1	12	2	0	0	A	A	A	A	A	0	A	A	1	0	0	1	1	6	0	1	3	0	13	0	0	0	0	0
1048	0	1	1	1	1	2	1	0	A	1	A	0	0	0	46.971808322	59.14364516	4	66.666666667	2	78.571428571	1	7	2	1	1	1	1	D	A	1	0	A	A	1	0	0	1	1	6	0	1	3	0	13	0	0	0	0	0
1049	0	1	1	1	1	1	1	1	A	1	A	0	0	0	56.146915884	57.162341115	0	97.222222222	0	100	1.0625	1.0625	2	0	0	A	A	A	A	A	0	A	A	1	0	0	1	0	0	0	1	4	0	0	1	0	0	0	0
1050	0	1	1	1	1	2	1	1	A	1	A	0	0	0	56.146915884	57.162341115	0	97.222222222	0	100	0	0	1	0	0	A	A	A	A	A	0	A	A	1	0	0	1	0	0	0	1	4	0	0	1	0	0	0	0
1051	0	2	2	1	1	1	1	0	A	1	A	0	0	1	46.968016012	59.484576085	8	52.777777778	4	78.571428571	34	46	2	0	0	A	A	A	A	A	0	A	A	0	A	0	0	0	0	0	1	3	0	3	0	0	0	0	1
1052	0	2	2	1	1	2	1	0	A	1	A	0	0	1	46.968016012	59.484576085	8	58.333333333	2	85.714285714	27	37	2	0	0	A	A	A	A	A	0	A	A	0	A	0	0	0	0	0	1	3	0	3	0	0	0	0	1
1053	0	1	2	2	2	1	0	0	A	0	A	0	0	0	60.168236994	41.988612509	0	100	0	100	0	0	0	0	0	A	A	A	A	A	0	A	A	0	A	0	0	0	2	0	1	3	0	10	0	0	0	0	1
1054	0	1	2	2	2	2	0	0	A	0	A	0	0	0	60.168236994	41.988612509	0	100	0	100	0	0	0	0	0	A	A	A	A	A	0	A	A	0	A	0	0	0	2	0	1	3	0	10	0	0	0	0	1
1055	0	2	2	1	1	1	1	0	A	0	A	0	0	0	33.229091776	65.537902197	7	63.888888889	4	82.142857143	18	29	2	0	0	A	A	A	A	A	0	A	A	0	A	0	0	0	1	0	1	2	1	12	0	0	0	0	0
1056	0	2	2	1	1	2	1	0	A	0	A	0	0	0	33.229091776	65.537902197	6	75	4	85.714285714	23	33	2	0	0	A	A	A	A	A	0	A	A	0	A	0	0	0	1	0	1	2	1	12	0	0	0	0	0
1057	0	1	2	2	2	1	0	1	A	0	A	0	0	0	52.232334543	56.744369595	0	100	0	100	2	2	0	0	0	A	A	A	A	A	0	A	A	0	A	0	1	0	2	1	1	3	0	13	0	0	0	0	1
1058	0	1	2	2	2	2	0	1	A	0	A	0	0	0	52.232334543	56.744369595	0	100	0	100	0	0	0	0	0	A	A	A	A	A	0	A	A	0	A	0	1	0	2	1	1	3	0	13	0	0	0	0	1
1059	0	1	1	2	1	1	0	0	A	0	A	1	0	0	56.146915884	57.162341115	0	100	0	100	0	0	0	0	0	A	A	A	A	A	0	A	A	1	0	0	1	0	1	1	1	2	0	1	0	0	0	0	0
1060	0	1	1	2	1	2	0	0	A	0	A	1	0	0	56.146915884	57.162341115	0	97.222222222	0	100	0	0	0	0	0	A	A	A	A	A	0	A	A	1	0	0	1	0	1	1	1	2	0	1	0	0	0	0	0
1061	0	2	2	1	1	1	1	0	A	0	A	0	0	0	38.729468384	56.340035615	1	91.666666667	1	82.142857143	11	13	2	0	0	A	A	A	A	A	0	A	A	0	A	0	1	0	1	0	1	1	0	2	0	0	0	0	0
1062	0	2	2	1	1	2	1	0	A	0	A	0	0	0	38.729468384	56.340035615	0	100	0	100	0	0	2	0	0	A	A	A	A	A	0	A	A	0	A	0	1	0	1	0	1	1	0	2	0	0	0	0	0
1063	0	1	2	2	2	1	1	0	A	1	A	1	0	0	44.218829544	56.726034624	1	83.333333333	1	89.285714286	14	16	1	0	0	A	A	A	A	A	0	A	A	0	A	0	0	1	4	0	1	6	0	6	0	0	0	0	0
1064	0	1	2	2	2	2	1	0	A	1	A	1	0	0	44.218829544	56.726034624	9	52.777777778	3	67.857142857	33	45	2	0	1	1	0	0	A	0	0	A	A	0	A	0	0	1	4	0	1	6	0	6	0	0	0	0	0
1065	0	1	2	1	2	1	1	1	A	1	A	1	1	1	45.45643408	36.579971594	9	52.777777778	4	58.333333333	27.2	40.2	2	0	0	A	A	A	A	A	0	A	A	0	A	0	0	0	1	0	1	2	0	19	0	0	0	0	0
1066	0	1	2	1	7	2	1	1	A	1	A	1	1	1	45.45643408	36.579971594	3	86.111111111	0	85.714285714	15.866666667	18.866666667	2	0	0	A	A	A	A	A	0	A	A	0	A	0	0	0	1	0	1	2	0	19	0	0	0	0	0
1067	0	1	2	2	1	1	0	0	A	0	A	0	0	0	56.415709293	60.022119518	0	100	0	78.571428571	0	0	0	0	0	A	A	A	A	A	0	A	A	0	A	0	0	0	1	1	1	2	0	2	0	0	0	0	0
1068	0	1	2	2	1	2	0	0	A	0	A	0	0	0	56.415709293	60.022119518	0	100	0	100	0	0	0	0	0	A	A	A	A	A	0	A	A	0	A	0	0	0	1	1	1	2	0	2	0	0	0	0	0
1069	0	1	1	1	1	1	1	0	A	0	A	1	0	0	48.997673	54.910428763	4	80.555555556	0	100	0	4	1	0	0	A	A	A	A	A	0	A	A	1	0	0	1	1	1	1	1	7	1	5	1	0	0	0	0
1070	0	1	1	1	1	2	1	0	A	0	A	1	0	0	48.997673	54.910428763	0	100	0	85.714285714	0	0	2	1	0	A	A	A	A	A	0	A	A	1	0	0	1	1	1	1	1	7	1	5	1	0	0	0	0
1071	0	1	2	2	2	1	1	1	A	1	A	1	1	0	42.235508721	57.639677659	3	83.333333333	0	100	2.125	5.125	1	1	0	A	A	A	A	A	0	A	A	0	A	0	0	0	0	0	1	4	2	13	0	0	0	0	0
1072	0	1	2	2	8	2	1	1	A	1	A	1	1	0	42.235508721	57.639677659	0	94.444444444	0	100	2.125	2.125	1	1	0	A	A	A	A	A	0	A	A	0	A	0	0	0	0	0	1	4	2	13	0	0	0	0	0
1073	0	1	1	2	1	1	1	0	A	0	A	0	0	0	56.705218144	62.390316009	1	88.888888889	0	100	0	1	1	1	0	A	A	A	A	A	0	A	A	0	A	0	1	0	2	1	1	1	0	4	0	0	0	0	0
1074	0	1	1	2	1	2	1	0	A	0	A	0	0	0	56.705218144	62.390316009	1	88.888888889	0	100	0	1	1	0	0	A	A	A	A	A	0	A	A	0	A	0	1	0	2	1	1	1	0	4	0	0	0	0	0
1075	0	2	2	1	A	1	0	0	A	0	A	0	0	0	56.146915884	57.162341115	0	100	0	92.857142857	10.2	10.2	0	0	0	A	A	A	A	A	0	A	A	0	A	0	1	1	1	0	1	1	0	0	0	0	0	0	0
1076	0	2	2	1	A	2	1	0	A	0	A	0	0	0	56.146915884	57.162341115	5	68.75	2	53.571428571	15.866666667	22.866666667	2	1	0	A	A	A	A	A	0	A	A	0	A	0	1	1	1	0	1	1	0	0	0	0	0	0	0
1077	0	1	1	1	1	1	1	0	A	1	A	0	0	0	53.167286418	54.963503423	0	97.222222222	3	89.285714286	0	3	1	0	0	A	A	A	A	A	0	A	A	0	A	0	1	1	2	1	1	6	1	11	0	0	0	0	0
1078	0	1	1	1	1	2	1	0	A	1	A	0	0	0	53.167286418	54.963503423	6	55.555555556	4	53.571428571	28	38	2	0	0	A	A	A	A	A	0	A	A	0	A	0	1	1	2	1	1	6	1	11	0	0	0	0	0
1079	0	2	1	1	A	1	1	1	A	1	A	1	1	1	26.30137148	37.029903059	13	50	4	50	29	46	2	0	0	A	A	A	A	A	0	A	A	0	A	0	1	0	0	0	1	1	0	24	1	0	0	0	0
1080	0	2	1	1	A	2	1	1	A	1	A	1	1	1	26.30137148	37.029903059	7	66.666666667	3	53.571428571	23	33	2	0	0	A	A	A	A	A	0	A	A	0	A	0	1	0	0	0	1	1	0	24	1	0	0	0	0
1081	0	1	1	2	1	1	1	0	A	0	A	0	0	0	46.423023583	54.697672438	4	77.777777778	3	89.285714286	11.6875	18.6875	1	0	0	A	A	A	A	A	0	A	A	0	A	0	0	1	1	0	1	4	2	4	1	0	0	0	0
1082	0	1	1	2	1	2	1	0	A	0	A	0	0	0	46.423023583	54.697672438	4	72.222222222	3	75	12.75	19.75	1	1	0	A	A	A	A	A	0	A	A	0	A	0	0	1	1	0	1	4	2	4	1	0	0	0	0
1083	0	1	2	2	2	1	1	0	A	1	A	0	0	0	58.545379568	52.26543445	2	88.888888889	3	89.285714286	3	8	1	0	0	A	A	A	A	A	0	A	A	0	A	0	0	0	2	1	1	6	0	6	0	0	0	0	0
1084	0	1	2	2	7	2	1	0	A	1	A	0	0	0	58.545379568	52.26543445	3	80.555555556	1	89.285714286	7	11	1	0	0	A	A	A	A	A	0	A	A	0	A	0	0	0	2	1	1	6	0	6	0	0	0	0	0
1085	0	2	1	1	1	1	1	0	A	0	A	1	0	0	36.900634019	60.727505893	13	27.777777778	5	60.714285714	23	41	2	1	1	1	1	0	A	0	0	A	A	0	A	0	0	0	4	1	1	1	0	4	1	0	0	0	0
1086	0	2	1	1	1	2	0	0	A	0	A	1	0	0	36.900634019	60.727505893	0	97.222222222	0	96.428571429	1	1	0	1	1	1	0	0	A	0	0	A	A	0	A	0	0	0	4	1	1	1	0	4	1	0	0	0	0
1087	0	1	1	1	1	1	1	0	A	0	A	1	0	0	54.529140709	57.730282974	3	75	1	85.714285714	7	11	2	0	0	A	A	A	A	A	0	A	A	0	A	0	0	1	5	1	1	3	0	0	1	0	0	0	0
1088	0	1	1	1	2	2	0	0	A	0	A	1	0	0	54.529140709	57.730282974	0	100	0	100	0	0	0	0	0	A	A	A	A	A	0	A	A	0	A	0	0	1	5	1	1	3	0	0	1	0	0	0	0
1089	0	1	1	2	1	1	1	0	A	0	A	0	0	0	47.923772833	57.337523657	4	66.666666667	4	64.285714286	15.9375	23.9375	2	1	0	A	A	A	A	A	0	A	A	0	A	0	0	1	3	1	1	2	1	1	0	0	0	0	0
1090	0	1	1	2	3	2	1	0	A	0	A	0	0	0	47.923772833	57.337523657	1	86.111111111	2	82.142857143	7.4375	10.4375	2	0	0	A	A	A	A	A	0	A	A	0	A	0	0	1	3	1	1	2	1	1	0	0	0	0	0
1091	0	1	2	2	A	1	1	1	A	1	A	1	0	0	56.705218144	62.390316009	2	90.625	1	92.857142857	3	6	1	1	0	A	A	A	A	A	0	A	A	0	A	0	1	0	3	0	1	2	0	4	0	0	0	0	0
1092	0	1	2	2	A	2	1	1	A	1	A	1	0	0	56.705218144	62.390316009	1	91.666666667	0	96.428571429	5	6	1	0	0	A	A	A	A	A	0	A	A	0	A	0	1	0	3	0	1	2	0	4	0	0	0	0	0
1093	0	2	2	2	1	1	1	1	A	1	A	0	0	0	57.492194845	54.200947433	0	97.222222222	1	96.428571429	2	3	2	0	0	A	A	A	A	A	0	A	A	0	A	0	0	1	1	1	1	2	0	8	0	0	0	0	0
1094	0	2	2	2	2	2	0	1	A	1	A	0	0	0	57.492194845	54.200947433	0	100	0	100	0	0	0	0	0	A	A	A	A	A	0	A	A	0	A	0	0	1	1	1	1	2	0	8	0	0	0	0	0
1095	0	1	2	2	2	1	0	0	A	1	A	1	0	0	54.255978574	55.192684554	0	94.444444444	0	100	0	0	0	0	0	A	A	A	A	A	0	A	A	0	A	0	1	0	1	0	3	A	0	5	0	0	0	0	0
1096	0	1	2	2	2	2	0	0	A	1	A	1	0	0	54.255978574	55.192684554	0	94.444444444	0	100	0	0	0	0	0	A	A	A	A	A	0	A	A	0	A	0	1	0	1	0	3	A	0	5	0	0	0	0	0
1097	0	2	2	1	1	1	1	0	A	0	A	0	0	0	53.966469723	52.824488062	1	88.888888889	0	100	1	2	2	0	0	A	A	A	A	A	0	A	A	0	A	0	0	0	0	1	1	1	0	2	0	0	0	0	0
1098	0	2	2	1	2	2	1	0	A	0	A	0	0	0	53.966469723	52.824488062	0	97.222222222	0	100	0	0	1	0	0	A	A	A	A	A	0	A	A	0	A	0	0	0	0	1	1	1	0	2	0	0	0	0	0
1099	0	1	1	2	1	1	1	1	A	0	A	1	0	0	53.43960735	50.940079696	0	97.222222222	0	100	1	1	1	1	0	A	A	A	A	A	0	A	A	0	A	0	1	1	1	1	1	11	7	8	1	0	0	0	0
1100	0	1	1	2	2	2	1	1	A	0	A	1	0	0	53.43960735	50.940079696	1	94.444444444	0	100	3	4	1	0	0	A	A	A	A	A	0	A	A	0	A	0	1	1	1	1	1	11	7	8	1	0	0	0	0
1101	0	1	1	1	2	1	0	1	A	1	A	1	0	0	56.146915884	57.162341115	0	97.222222222	0	100	0	0	0	0	0	A	A	A	A	A	0	A	A	0	A	0	0	1	4	1	3	A	0	5	0	0	0	0	0
1102	0	1	1	1	2	2	1	1	A	1	A	1	0	0	56.146915884	57.162341115	1	94.444444444	0	92.857142857	0	1	2	0	0	A	A	A	A	A	0	A	A	0	A	0	0	1	4	1	3	A	0	5	0	0	0	0	0
1103	0	1	1	2	1	1	1	0	A	0	A	1	0	0	35.933098637	65.828365587	3	83.333333333	2	85.714285714	3	8	2	1	1	0	A	1	1	0	0	A	A	1	0	0	0	1	1	1	1	2	0	3	0	0	0	0	0
1104	0	1	1	2	1	2	1	0	A	0	A	1	0	0	35.933098637	65.828365587	0	100	0	92.857142857	0	0	1	0	0	A	A	A	A	A	0	A	A	1	0	0	0	1	1	1	1	2	0	3	0	0	0	0	0
1105	0	1	2	1	2	1	1	0	A	0	A	1	0	0	31.204606542	60.528565091	13	28.125	6	57.142857143	35.0625	54.0625	2	0	0	A	A	A	A	A	0	A	A	0	A	0	0	1	0	1	1	6	0	8	0	0	0	0	0
1106	0	1	2	1	2	2	1	0	A	0	A	1	0	0	31.204606542	60.528565091	9	43.75	4	64.285714286	34	47	2	0	0	A	A	A	A	A	0	A	A	0	A	0	0	1	0	1	1	6	0	8	0	0	0	0	0
1107	0	2	2	2	1	1	0	0	A	0	A	0	0	0	55.857407033	54.794144624	0	100	0	100	2	2	0	0	0	A	A	A	A	A	0	A	A	0	A	0	0	0	1	0	3	A	0	3	0	0	0	0	0
1108	0	2	2	2	1	2	0	0	A	0	A	0	0	0	55.857407033	54.794144624	0	100	0	100	0	0	0	0	0	A	A	A	A	A	0	A	A	0	A	0	0	0	1	0	3	A	0	3	0	0	0	0	0
1109	0	2	1	1	1	1	1	0	A	1	A	1	0	0	43.842273191	33.760861172	5	75	1	89.285714286	2.2666666667	8.2666666667	2	1	0	A	A	A	A	A	0	A	A	D	A	D	0	1	1	1	1	3	1	13	0	0	0	0	0
1110	0	2	1	1	1	2	1	0	A	1	A	1	0	0	43.842273191	33.760861172	2.5	78.571428571	2	89.285714286	2.2666666667	6.7666666667	2	1	0	A	A	A	A	A	0	A	A	D	A	D	0	1	1	1	1	3	1	13	0	0	0	0	0
1111	0	1	1	1	1	1	0	0	A	0	A	0	0	0	40.811685073	49.316104222	0	94.444444444	0	100	0	0	0	0	0	A	A	A	A	A	0	A	A	0	A	0	0	0	1	0	1	3	0	6	1	0	0	0	0
1112	0	1	1	1	1	2	1	0	A	0	A	0	0	0	40.811685073	49.316104222	10	50	3	75	25.5	38.5	2	0	1	1	0	0	A	0	0	A	A	0	A	0	0	0	1	0	1	3	0	6	1	0	0	0	0
1113	0	2	1	2	A	1	0	0	A	0	A	1	0	0	43.342943523	61.434801056	4	75	2	82.142857143	20	26	0	1	0	A	A	A	A	A	0	A	A	0	A	0	0	0	1	1	1	1	0	0	0	0	0	0	0
1114	0	2	1	2	A	2	1	0	A	0	A	1	0	0	43.342943523	61.434801056	7	58.333333333	2	75	24	33	1	1	0	A	A	A	A	A	0	A	A	0	A	0	0	0	1	1	1	1	0	0	0	0	0	0	0
1115	0	1	1	1	2	1	1	1	A	1	A	1	1	1	31.32487551	52.469749061	8	58.333333333	3	75	25	36	2	0	0	A	A	A	A	A	0	A	A	0	A	0	1	1	1	0	1	5	1	10	0	0	0	0	0
1116	0	1	1	1	2	2	1	1	A	1	A	1	1	1	31.32487551	52.469749061	4	81.25	1	92.857142857	9	14	1	0	0	A	A	A	A	A	0	A	A	0	A	0	1	1	1	0	1	5	1	10	0	0	0	0	0
1117	0	1	1	2	1	1	1	1	A	0	A	0	0	0	51.565420653	61.115471918	4	75	2	89.285714286	5	11	1	0	0	A	A	A	A	A	0	A	A	0	A	0	0	0	3	0	1	1	0	0	0	0	0	0	0
1118	0	1	1	2	1	2	0	1	A	0	A	0	0	0	51.565420653	61.115471918	0	100	0	100	0	0	0	0	0	A	A	A	A	A	0	A	A	0	A	0	0	0	3	0	1	1	0	0	0	0	0	0	0
1119	0	1	2	2	7	1	1	0	A	0	A	0	0	0	51.219955402	50.16801926	4	75	1	89.285714286	6	11	2	0	0	A	A	A	A	A	0	A	A	0	A	0	1	1	5	0	3	A	0	5	0	0	0	0	0
1120	0	1	2	2	2	2	1	0	A	0	A	0	0	0	51.219955402	50.16801926	7	65.625	1	89.285714286	9	17	2	0	0	A	A	A	A	A	0	A	A	0	A	0	1	1	5	0	3	A	0	5	0	0	0	0	0
1121	0	1	2	2	1	1	1	1	A	1	A	0	0	0	56.146915884	57.162341115	1	94.444444444	1	96.428571429	0	2	1	0	0	A	A	A	A	A	0	A	A	0	A	0	0	0	2	0	1	2	0	1	0	0	0	0	0
1122	0	1	2	2	1	2	1	1	A	1	A	0	0	0	56.146915884	57.162341115	1	86.111111111	2	75	5	8	1	0	0	A	A	A	A	A	0	A	A	0	A	0	0	0	2	0	1	2	0	1	0	0	0	0	0
1123	0	1	2	2	1	1	0	0	A	0	A	0	0	0	54.801636924	60.123734797	0	100	0	100	0	0	0	0	0	A	A	A	A	A	0	A	A	0	A	1	1	0	4	0	1	1	0	1	0	0	0	0	1
1124	0	1	2	2	2	2	0	0	A	0	A	0	0	0	54.801636924	60.123734797	0	100	0	100	0	0	0	0	0	A	A	A	A	A	0	A	A	0	A	1	1	0	4	0	1	1	0	1	0	0	0	0	1
1125	0	1	2	2	2	1	1	1	A	1	A	0	1	1	62.340584714	31.712687033	1	83.333333333	4	67.857142857	10	15	2	0	0	A	A	A	A	A	0	A	A	1	0	0	1	0	1	0	1	3	0	17	0	0	0	0	0
1126	0	1	2	2	2	2	1	1	A	1	A	0	1	1	62.340584714	31.712687033	2	77.777777778	4	67.857142857	18	24	2	0	0	A	A	A	A	A	0	A	A	1	0	0	1	0	1	0	1	3	0	17	0	0	0	0	0
1127	0	1	2	2	1	1	1	1	A	1	A	1	1	1	52.47218493	49.945778578	5	68.75	4	60.714285714	18.133333333	27.133333333	2	1	1	1	1	0	A	0	0	A	A	0	A	0	1	0	0	1	1	4	0	12	1	1	0	0	0
1128	0	1	2	2	1	2	1	1	A	1	A	1	1	1	52.47218493	49.945778578	0	90.625	0	92.857142857	1.0625	1.0625	1	0	0	A	A	A	A	A	0	A	A	0	A	0	1	0	0	1	1	4	0	12	1	1	0	0	0
1129	0	1	2	2	2	1	1	1	A	1	A	0	1	1	59.395776065	56.467528645	4	75	0	92.857142857	0	4	1	0	0	A	A	A	A	A	0	A	A	0	A	0	1	0	3	0	1	2	0	1	0	0	0	0	1
1130	0	1	2	2	2	2	1	1	A	1	A	0	1	1	59.395776065	56.467528645	0	100	0	100	0	0	1	1	0	A	A	A	A	A	0	A	A	0	A	0	1	0	3	0	1	2	0	1	0	0	0	0	1
1131	0	1	1	1	2	1	0	0	A	1	A	0	0	0	48.825855993	49.478585791	0	97.222222222	0	100	0	0	0	D	0	A	A	A	A	A	0	A	A	0	A	0	0	1	0	1	1	2	0	10	0	0	0	0	0
1132	0	1	1	1	1	2	1	0	A	1	A	0	0	0	48.825855993	49.478585791	6	69.444444444	2	85.714285714	18.0625	26.0625	2	D	0	A	A	A	A	A	0	A	A	0	A	0	0	1	0	1	1	2	0	10	0	0	0	0	0
1133	0	1	1	2	1	1	1	0	A	0	A	1	0	0	51.292924438	58.722020095	2	80.555555556	0	78.571428571	1	3	1	1	1	1	1	1	1	1	0	A	A	0	A	0	0	0	4	1	3	A	0	2	0	0	0	0	0
1134	0	1	1	2	1	2	0	0	A	0	A	1	0	0	51.292924438	58.722020095	0	100	0	100	0	0	0	0	0	A	A	A	A	A	0	A	A	0	A	0	0	0	4	1	3	A	0	2	0	0	0	0	0
1135	0	1	2	2	2	1	0	0	A	0	A	0	0	0	49.75118606	56.576064285	0	100	0	100	1	1	0	0	0	A	A	A	A	A	0	A	A	0	A	0	1	1	3	0	1	2	0	4	0	0	0	0	0
1136	0	1	2	2	2	2	0	0	A	0	A	0	0	0	49.75118606	56.576064285	0	100	0	100	0	0	0	0	0	A	A	A	A	A	0	A	A	0	A	0	1	1	3	0	1	2	0	4	0	0	0	0	0
1137	0	1	1	2	2	1	1	0	A	0	A	1	0	0	49.75118606	56.576064285	1	91.666666667	0	92.857142857	5.3125	6.3125	1	0	1	1	1	1	1	0	0	A	A	0	A	0	0	0	1	0	3	A	0	7	0	0	0	0	0
1138	0	1	1	2	2	2	0	0	A	0	A	1	0	0	49.75118606	56.576064285	0	100	0	100	0	0	0	0	0	A	A	A	A	A	0	A	A	0	A	0	0	0	1	0	3	A	0	7	0	0	0	0	0
1139	0	1	2	1	2	1	1	0	A	0	A	1	0	0	30.642339453	67.937220891	8	52.777777778	2	83.333333333	30.8125	40.8125	2	0	0	A	A	A	A	A	0	A	A	0	A	0	1	1	1	0	1	1	0	15	0	0	0	0	0
1140	0	1	2	1	1	2	1	0	A	0	A	1	0	0	30.642339453	67.937220891	5	69.444444444	0	100	2.125	7.125	1	0	0	A	A	A	A	A	0	A	A	0	A	0	1	1	1	0	1	1	0	15	0	0	0	0	0
1141	0	1	1	1	1	1	1	0	A	0	A	0	0	0	39.817884321	60.202488282	3	75	2	85.714285714	6	11	2	0	0	A	A	A	A	A	0	A	A	0	A	0	0	0	3	0	1	9	7	7	0	0	0	0	0
1142	0	1	1	1	1	2	1	0	A	0	A	0	0	0	39.817884321	60.202488282	3	66.666666667	4	60.714285714	19	26	2	0	0	A	A	A	A	A	0	A	A	0	A	0	0	0	3	0	1	9	7	7	0	0	0	0	0
1143	0	1	2	1	1	1	1	1	A	0	A	1	0	0	40.466219822	38.368651564	6	65.625	1	53.571428571	10	17	2	1	1	1	1	1	1	0	0	A	A	0	A	0	0	0	4	0	1	10	1	13	1	1	0	0	0
1144	0	1	2	1	7	2	0	1	A	0	A	1	0	0	40.466219822	38.368651564	4	66.666666667	0	71.428571429	15	19	0	0	0	A	A	A	A	A	0	A	A	0	A	0	0	0	4	0	1	10	1	13	1	1	0	0	0
1145	0	1	2	2	1	1	1	0	A	0	A	0	0	0	55.091145775	62.491931289	2	91.666666667	0	96.428571429	1	3	1	0	1	1	0	0	A	0	0	A	A	0	A	0	0	0	0	0	1	4	0	3	0	0	0	0	1
1146	0	1	2	2	2	2	0	0	A	0	A	0	0	0	55.091145775	62.491931289	0	100	0	100	0	0	0	0	0	A	A	A	A	A	0	A	A	0	A	0	0	0	0	0	1	4	0	3	0	0	0	0	1
1147	0	2	1	1	4	1	1	1	A	1	A	1	1	1	R	R	10	44.444444444	4	71.428571429	25	39	2	0	0	A	A	A	A	A	0	A	A	R	R	R	R	R	R	R	1	2	R	R	1	0	0	0	0
1148	0	2	1	1	4	2	1	1	A	1	A	1	1	1	R	R	8	52.777777778	6	67.857142857	32	46	2	0	0	A	A	A	A	A	0	A	A	R	R	R	R	R	R	R	1	2	R	R	1	0	0	0	0
1149	0	1	2	2	1	1	1	0	A	0	A	0	0	0	56.705218144	62.390316009	0	97.222222222	0	100	0	0	1	0	0	A	A	A	A	A	0	A	A	0	A	0	0	0	3	0	1	2	0	0	0	0	0	0	1
1150	0	1	2	2	1	2	0	0	A	0	A	0	0	0	56.705218144	62.390316009	0	100	0	100	0	0	0	1	0	A	A	A	A	A	0	A	A	0	A	0	0	0	3	0	1	2	0	0	0	0	0	0	1
1151	0	1	1	2	2	1	1	1	A	0	A	1	D	0	55.091145775	62.491931289	2	83.333333333	2	92.857142857	0	4	2	0	0	A	A	A	A	A	0	A	A	0	A	0	1	1	3	1	1	3	0	1	1	0	0	0	0
1152	0	1	1	2	2	2	1	1	A	0	A	1	D	0	55.091145775	62.491931289	5	66.666666667	3	71.428571429	4	12	2	1	1	1	1	1	1	0	0	A	A	0	A	0	1	1	3	1	1	3	0	1	1	0	0	0	0
1153	0	1	2	2	2	1	0	0	A	0	A	1	0	0	59.106267213	54.099332154	0	100	0	100	0	0	0	0	0	A	A	A	A	A	0	A	A	0	A	0	1	1	3	0	3	A	0	2	0	0	0	0	0
1154	0	1	2	2	2	2	0	0	A	0	A	1	0	0	59.106267213	54.099332154	0	100	0	100	0	0	0	0	0	A	A	A	A	A	0	A	A	0	A	0	1	1	3	0	3	A	0	2	0	0	0	0	0
1155	0	1	2	2	1	1	1	1	A	1	A	1	0	0	57.492194845	54.200947433	2	88.888888889	0	100	1	3	1	1	0	A	A	A	A	A	0	A	A	1	0	0	0	0	3	0	1	1	0	0	0	0	0	0	1
1156	0	1	2	2	2	2	1	1	A	1	A	1	0	0	57.492194845	54.200947433	2	86.111111111	0	100	1	3	1	0	0	A	A	A	A	A	0	A	A	1	0	0	0	0	3	0	1	1	0	0	0	0	0	0	1
1157	0	1	2	2	7	1	0	1	1	1	A	1	1	0	43.04153516	38.725554486	0	100	2	89.285714286	14	16	0	0	0	A	A	A	A	A	0	A	A	0	A	0	1	0	0	0	1	9	0	15	1	0	0	0	0
1158	0	1	2	2	2	2	0	1	1	1	A	1	1	0	43.04153516	38.725554486	0	100	2	92.857142857	5.3125	7.3125	0	0	0	A	A	A	A	A	0	A	A	0	A	0	1	0	0	0	1	9	0	15	1	0	0	0	0
1159	0	1	1	2	2	1	1	1	A	1	A	0	0	0	53.184299055	54.938248092	0	100	0	100	0	0	1	0	0	A	A	A	A	A	0	A	A	0	A	0	0	0	1	1	1	6	3	0	0	0	0	0	0
1160	0	1	1	2	2	2	1	1	A	1	A	0	0	0	53.184299055	54.938248092	0	100	0	100	0	0	1	0	0	A	A	A	A	A	0	A	A	0	A	0	0	0	1	1	1	6	3	0	0	0	0	0	0
1161	0	1	2	2	1	1	1	0	A	0	A	1	0	0	54.239631858	55.362086482	4	83.333333333	0	100	3	7	1	0	0	A	A	A	A	A	0	A	A	0	A	0	0	0	1	0	1	3	0	3	0	0	0	0	1
1162	0	1	2	2	1	2	0	0	A	0	A	1	0	0	54.239631858	55.362086482	0	100	0	100	1	1	0	0	0	A	A	A	A	A	0	A	A	0	A	0	0	0	1	0	1	3	0	3	0	0	0	0	1
1163	0	1	1	2	1	1	1	1	A	1	A	1	0	0	56.404444827	50.482641363	2	88.888888889	1	92.857142857	5.6666666667	8.6666666667	1	D	0	A	A	A	A	A	0	A	A	0	A	0	0	0	3	1	1	3	1	6	0	0	0	0	0
1164	0	1	1	2	1	2	1	1	A	1	A	1	0	0	56.404444827	50.482641363	4	80.555555556	2	75	4.25	10.25	1	D	1	0	A	0	A	0	0	A	A	0	A	0	0	0	3	1	1	3	1	6	0	0	0	0	0
1165	0	1	2	2	2	1	1	0	A	1	A	1	0	0	51.263794702	52.822317866	0	97.222222222	0	100	0	0	1	0	0	A	A	A	A	A	0	A	A	1	0	0	0	0	2	0	1	4	1	11	0	0	0	0	1
1166	0	1	2	2	2	2	0	0	A	1	A	1	0	0	51.263794702	52.822317866	0	100	0	100	0	0	0	0	0	A	A	A	A	A	0	A	A	1	0	0	0	0	2	0	1	4	1	11	0	0	0	0	1
1167	0	2	1	2	1	1	1	1	A	1	A	0	0	0	53.45679527	57.331699915	4	75	3	78.571428571	20	27	2	0	0	A	A	A	A	A	0	A	A	0	A	0	0	0	0	0	1	7	1	12	1	0	0	0	0
1168	0	2	1	2	1	2	1	1	A	1	A	0	0	0	53.45679527	57.331699915	3	77.777777778	1	85.714285714	15	19	2	0	0	A	A	A	A	A	0	A	A	0	A	0	0	0	0	0	1	7	1	12	1	0	0	0	0
1169	0	1	2	1	1	1	1	1	A	1	A	1	1	1	52.336129116	32.907233246	13	41.666666667	4	85.714285714	22.3125	39.3125	1	0	0	A	A	A	A	A	0	A	A	0	A	D	1	0	1	0	1	2	0	15	1	0	0	0	0
1170	0	1	2	1	2	2	1	1	A	1	A	1	1	1	52.336129116	32.907233246	6	66.666666667	3	82.142857143	23	32	2	0	0	A	A	A	A	A	0	A	A	0	A	D	1	0	1	0	1	2	0	15	1	0	0	0	0
1171	0	1	2	2	1	1	0	1	A	0	A	0	0	0	57.760988253	57.060725836	0	100	0	100	0	0	0	1	0	A	A	A	A	A	0	A	A	1	0	0	0	1	0	0	1	1	0	1	0	0	0	0	0
1172	0	1	2	2	2	2	0	1	A	0	A	0	0	0	57.760988253	57.060725836	0	100	0	100	0	0	0	0	0	A	A	A	A	A	0	A	A	1	0	0	0	1	0	0	1	1	0	1	0	0	0	0	0
1173	0	1	1	2	2	1	1	0	A	1	A	1	0	0	46.029511394	39.297944128	6	66.666666667	2	85.714285714	0	8	2	0	0	A	A	A	A	A	0	A	A	0	A	0	0	1	1	1	1	8	7	14	1	0	0	0	0
1174	0	1	1	2	2	2	1	0	A	1	A	1	0	0	46.029511394	39.297944128	0	100	0	89.285714286	0	0	2	0	0	A	A	A	A	A	0	A	A	0	A	0	0	1	1	1	1	8	7	14	1	0	0	0	0
1175	0	1	2	2	2	1	1	0	A	0	A	0	0	0	48.406344406	53.784029403	0	100	0	100	0	0	2	0	0	A	A	A	A	A	0	A	A	1	0	0	1	0	0	1	3	A	0	2	0	0	0	0	0
1176	0	1	2	2	2	2	0	0	A	0	A	0	0	0	48.406344406	53.784029403	0	100	0	100	0	0	0	0	0	A	A	A	A	A	0	A	A	1	0	0	1	0	0	1	3	A	0	2	0	0	0	0	0
1177	0	2	2	1	1	1	1	1	A	0	A	1	0	0	40.512596107	61.442794994	9	38.888888889	6	50	37	52	2	0	0	A	A	A	A	A	0	A	A	0	A	0	1	1	0	1	3	A	0	4	0	0	0	0	0
1178	0	2	2	1	1	2	1	1	A	0	A	1	0	0	40.512596107	61.442794994	0	100	2	92.857142857	0	2	2	0	0	A	A	A	A	A	0	A	A	0	A	0	1	1	0	1	3	A	0	4	0	0	0	0	0
1179	0	2	2	2	1	1	0	0	A	0	A	1	0	0	52.697664865	47.318555512	0	100	0	100	0	0	0	0	0	A	A	A	A	A	0	A	A	0	A	0	0	0	2	0	1	1	0	13	0	0	0	0	0
1180	0	2	2	2	1	2	0	0	A	0	A	1	0	0	52.697664865	47.318555512	0	100	0	100	0	0	0	0	0	A	A	A	A	A	0	A	A	0	A	0	0	0	2	0	1	1	0	13	0	0	0	0	0
1181	0	1	2	2	2	1	1	1	A	1	A	0	0	0	53.515644147	48.226182027	0	97.222222222	0	100	0	0	1	0	0	A	A	A	A	A	0	A	A	0	A	0	1	0	1	0	3	A	0	4	0	0	0	0	0
1182	0	1	2	2	2	2	1	1	A	1	A	0	0	0	53.515644147	48.226182027	0	97.222222222	0	100	0	0	1	0	0	A	A	A	A	A	0	A	A	0	A	0	1	0	1	0	3	A	0	4	0	0	0	0	0
1183	0	1	1	2	2	1	1	0	A	1	A	1	0	0	53.966469723	52.824488062	0	97.222222222	0	92.857142857	0	0	1	0	0	A	A	A	A	A	0	A	A	0	A	0	0	0	0	0	1	1	0	3	0	0	0	0	0
1184	0	1	1	2	2	2	1	0	A	1	A	1	0	0	53.966469723	52.824488062	0	97.222222222	0	92.857142857	0	0	2	0	0	A	A	A	A	A	0	A	A	0	A	0	0	0	0	0	1	1	0	3	0	0	0	0	0
1185	0	1	2	2	2	1	0	0	A	0	A	0	0	0	59.91025655	45.884708246	0	100	0	100	0	0	0	0	0	A	A	A	A	A	0	A	A	0	A	0	0	1	3	0	1	8	0	6	0	0	0	0	0
1186	0	1	2	2	2	2	1	0	A	0	A	0	0	0	59.91025655	45.884708246	1	97.222222222	0	100	0	1	1	0	0	A	A	A	A	A	0	A	A	0	A	0	0	1	3	0	1	8	0	6	0	0	0	0	0
1187	0	1	2	2	1	1	1	1	A	0	A	0	0	0	53.850109719	56.176427737	1	88.888888889	2	85.714285714	5	8	1	0	0	A	A	A	A	A	0	A	A	0	A	0	0	0	3	0	1	2	0	2	0	0	0	0	0
1188	0	1	2	2	1	2	1	1	A	0	A	0	0	0	53.850109719	56.176427737	1	91.666666667	1	96.428571429	10	12	1	0	0	A	A	A	A	A	0	A	A	0	A	0	0	0	3	0	1	2	0	2	0	0	0	0	0
1189	0	1	2	2	1	1	1	0	A	0	A	0	0	0	57.760988253	57.060725836	0	97.222222222	1	96.428571429	4	5	1	0	1	1	0	1	0	0	0	A	A	0	A	0	0	0	1	1	1	1	0	1	0	0	0	0	0
1190	0	1	2	2	2	2	0	0	A	0	A	0	0	0	57.760988253	57.060725836	0	100	0	100	0	0	0	0	0	A	A	A	A	A	0	A	A	0	A	0	0	0	1	1	1	1	0	1	0	0	0	0	0
1191	0	1	1	2	1	1	0	0	A	0	A	0	0	0	52.11151631	60.293093597	0	100	0	100	0	0	0	1	1	1	D	1	D	D	0	A	A	0	A	0	0	0	3	0	1	6	0	4	0	0	0	0	0
1192	0	1	1	2	7	2	0	0	A	0	A	0	0	0	52.11151631	60.293093597	0	100	0	100	0	0	0	0	0	A	A	A	A	A	0	A	A	0	A	0	0	0	3	0	1	6	0	4	0	0	0	0	0
1193	0	1	1	2	2	1	1	0	A	0	A	1	0	0	57.492194845	54.200947433	0	94.444444444	1	96.428571429	0	1	1	0	0	A	A	A	A	A	0	A	A	0	A	0	1	0	4	1	1	2	0	3	0	0	0	0	0
1194	0	1	1	2	2	2	1	0	A	0	A	1	0	0	57.492194845	54.200947433	0	100	1	96.428571429	0	1	1	0	0	A	A	A	A	A	0	A	A	0	A	0	1	0	4	1	1	2	0	3	0	0	0	0	0
1195	0	1	1	1	1	1	1	0	A	1	A	1	0	1	44.008754187	62.672980701	2	80.555555556	0	92.857142857	7	9	2	0	0	A	A	A	A	A	0	A	A	0	A	0	0	0	3	1	1	2	0	4	0	0	0	0	0
1196	0	1	1	1	2	2	1	0	A	1	A	1	0	1	44.008754187	62.672980701	4	63.888888889	1	85.714285714	18	23	2	0	0	A	A	A	A	A	0	A	A	0	A	0	0	0	3	1	1	2	0	4	0	0	0	0	0
1197	0	1	2	2	1	1	1	0	A	0	A	0	0	0	57.760988253	57.060725836	1	94.444444444	0	100	0	1	1	0	0	A	A	A	A	A	0	A	A	0	A	0	1	0	0	0	1	2	0	1	0	0	0	0	1
1198	0	1	2	2	2	2	0	0	A	0	A	0	0	0	57.760988253	57.060725836	0	100	0	100	0	0	0	0	0	A	A	A	A	A	0	A	A	0	A	0	1	0	0	0	1	2	0	1	0	0	0	0	1
1199	0	2	1	2	3	1	0	1	A	1	A	1	1	1	32.441755264	62.08775736	1	93.75	2	78.571428571	6.375	9.375	0	0	0	A	A	A	A	A	0	A	A	0	A	0	1	1	0	1	1	4	0	6	1	0	0	0	0
1200	0	2	1	2	2	2	1	1	A	1	A	1	1	1	32.441755264	62.08775736	0	100	1	85.714285714	4.25	5.25	1	1	0	A	A	A	A	A	0	A	A	0	A	0	1	1	0	1	1	4	0	6	1	0	0	0	0
1201	0	1	1	2	1	1	1	0	A	0	A	0	0	0	56.146915884	57.162341115	1	88.888888889	0	100	1.0625	2.0625	1	1	0	A	A	A	A	A	0	A	A	0	A	0	0	0	3	1	1	4	1	1	0	0	0	0	1
1202	0	1	1	2	1	2	1	0	A	0	A	0	0	0	56.146915884	57.162341115	0	100	0	100	0	0	1	0	0	A	A	A	A	A	0	A	A	0	A	0	0	0	3	1	1	4	1	1	0	0	0	0	1
1203	0	2	1	2	1	1	1	1	A	0	A	1	1	0	27.69980302	54.419974033	5	69.444444444	4	67.857142857	31	40	2	0	0	A	A	A	A	A	0	A	A	1	1	0	0	1	4	1	1	5	0	23	1	0	0	0	0
1204	0	2	1	2	1	2	0	1	A	0	A	1	1	0	27.69980302	54.419974033	0	100	5	60.714285714	14	19	0	1	1	0	A	0	A	1	0	A	A	1	1	0	0	1	4	1	1	5	0	23	1	0	0	0	0
1205	0	1	1	2	1	1	1	1	A	0	A	1	1	0	56.146915884	57.162341115	3	80.555555556	0	75	6	9	1	1	1	1	1	1	1	0	0	A	A	0	A	0	0	1	1	1	1	4	0	6	0	0	0	0	0
1206	0	1	1	2	2	2	1	1	A	0	A	1	1	0	56.146915884	57.162341115	0	97.222222222	0	100	0	0	1	0	0	A	A	A	A	A	0	A	A	0	A	0	0	1	1	1	1	4	0	6	0	0	0	0	0
1207	0	1	1	2	2	1	1	0	A	0	A	0	0	0	56.146915884	57.162341115	1	88.888888889	1	92.857142857	3	5	1	0	0	A	A	A	A	A	0	A	A	0	A	0	1	0	1	1	3	A	0	1	0	0	0	0	0
1208	0	1	1	2	2	2	1	0	A	0	A	0	0	0	56.146915884	57.162341115	1	83.333333333	0	96.428571429	8	9	1	1	0	A	A	A	A	A	0	A	A	0	A	0	1	0	1	1	3	A	0	1	0	0	0	0	0
1209	0	1	1	2	A	1	0	0	A	0	A	1	0	0	54.376072259	40.716992974	0	100	1	96.428571429	0	1	0	0	0	A	A	A	A	A	0	A	A	0	A	0	0	0	4	0	1	4	0	12	0	0	0	0	0
1210	0	1	1	2	A	2	0	0	A	0	A	1	0	0	54.376072259	40.716992974	0	97.222222222	0	100	0	0	0	0	0	A	A	A	A	A	0	A	A	0	A	0	0	0	4	0	1	4	0	12	0	0	0	0	0
1211	0	1	2	2	1	1	0	0	A	0	A	0	0	0	49.675149263	59.289961953	1	97.222222222	2	82.142857143	5.3125	8.3125	0	0	0	A	A	A	A	A	0	A	A	0	A	0	0	0	1	0	3	A	0	1	0	0	0	0	0
1212	0	1	2	2	1	2	0	0	A	0	A	0	0	0	49.675149263	59.289961953	1	97.222222222	1	85.714285714	7.4375	9.4375	0	0	0	A	A	A	A	A	0	A	A	0	A	0	0	0	1	0	3	A	0	1	0	0	0	0	0
1213	1	0	2	1	1	1	1	1	A	0	A	0	0	0	56.146915884	57.162341115	3	83.333333333	4	71.428571429	29	36	2	0	0	A	A	A	A	A	0	A	A	0	A	0	0	0	1	0	3	A	0	1	0	0	0	0	0
1214	1	0	2	1	1	2	1	1	A	0	A	0	0	0	56.146915884	57.162341115	1	91.666666667	3	85.714285714	6	10	1	0	0	A	A	A	A	A	0	A	A	0	A	0	0	0	1	0	3	A	0	1	0	0	0	0	0
1215	0	2	2	1	A	1	1	0	A	0	A	1	0	0	58.02377473	47.089021552	0	100	0	100	4.5333333333	4.5333333333	2	0	0	A	A	A	A	A	0	A	A	1	0	1	0	0	1	0	1	3	0	17	0	0	0	0	0
1216	0	2	2	1	A	2	1	0	A	0	A	1	0	0	58.02377473	47.089021552	0	100	0	100	2.2666666667	2.2666666667	2	0	0	A	A	A	A	A	0	A	A	1	0	1	0	0	1	0	1	3	0	17	0	0	0	0	0
1217	0	1	1	1	1	1	1	0	A	0	A	0	0	0	49.75118606	56.576064285	9	50	4	57.142857143	19.125	32.125	2	1	0	A	A	A	A	A	0	A	A	0	A	0	0	1	6	0	1	1	0	1	0	0	0	0	0
1218	0	1	1	1	1	2	1	0	A	0	A	0	0	0	49.75118606	56.576064285	2	86.111111111	1	89.285714286	9	12	1	0	0	A	A	A	A	A	0	A	A	0	A	0	0	1	6	0	1	1	0	1	0	0	0	0	0
1219	0	1	2	1	1	1	1	1	A	0	A	0	0	0	54.33201537	52.478786886	5	75	2	85.714285714	8	15	2	1	0	A	A	A	A	A	0	A	A	0	A	0	1	0	3	1	3	A	0	8	0	0	0	0	0
1220	0	1	2	1	1	2	1	1	A	0	A	0	0	0	54.33201537	52.478786886	0	100	1	92.857142857	0	1	2	1	0	A	A	A	A	A	0	A	A	0	A	0	1	0	3	1	3	A	0	8	0	0	0	0	0
1221	0	1	1	1	1	1	1	1	A	1	A	1	1	1	32.623441202	48.587004093	9	41.666666667	4	46.428571429	19	32	2	1	1	1	1	1	1	0	0	A	A	0	A	0	0	1	1	1	1	4	1	12	0	0	0	0	0
1222	0	1	1	1	1	2	1	1	A	1	A	1	1	1	32.623441202	48.587004093	5	80.555555556	2	75	11	18	1	0	0	A	A	A	A	A	0	A	A	0	A	0	0	1	1	1	1	4	1	12	0	0	0	0	0
1223	0	1	2	2	1	1	0	0	A	D	A	0	0	D	54.769428401	45.178263393	2	83.333333333	2	75	6	10	0	D	0	A	A	A	A	A	0	A	A	1	0	0	1	0	3	0	1	1	1	9	0	0	0	0	0
1224	0	1	2	2	1	2	0	0	A	D	A	0	0	D	54.769428401	45.178263393	0	96.875	0	82.142857143	5	5	0	1	0	A	A	A	A	A	0	A	A	1	0	0	1	0	3	0	1	1	1	9	0	0	0	0	0
1225	0	1	2	2	1	1	0	1	A	0	A	0	0	0	60.424823799	38.798037696	0	100	0	100	0	0	0	0	0	A	A	A	A	A	0	A	A	0	A	0	1	0	1	0	1	2	0	15	0	0	0	0	0
1226	0	1	2	2	1	2	1	1	A	0	A	0	0	0	60.424823799	38.798037696	1	86.111111111	1	89.285714286	3	5	1	0	1	1	1	1	1	0	0	A	A	0	A	0	1	0	1	0	1	2	0	15	0	0	0	0	0
1227	0	1	2	1	2	1	1	1	A	0	A	1	0	0	37.079286946	25.407505581	4	75	0	95.833333333	3.1875	7.1875	2	0	0	A	A	A	A	A	0	A	A	0	A	0	1	0	0	0	3	A	0	15	0	0	0	0	0
1228	0	1	2	1	1	2	1	1	A	0	A	1	0	0	37.079286946	25.407505581	4	72.222222222	0	100	1.0625	5.0625	2	0	0	A	A	A	A	A	0	A	A	0	A	0	1	0	0	0	3	A	0	15	0	0	0	0	0
1229	0	1	1	2	2	1	0	0	A	0	A	0	0	0	56.146915884	57.162341115	0	100	0	100	0	0	0	0	0	A	A	A	A	A	0	A	A	0	A	0	0	1	7	0	1	3	2	0	0	0	0	0	0
1230	0	1	1	2	1	2	1	0	A	0	A	0	0	0	56.146915884	57.162341115	0	100	0	100	0	0	1	1	0	A	A	A	A	A	0	A	A	0	A	0	0	1	7	0	1	3	2	0	0	0	0	0	0
1231	0	2	1	1	1	1	1	0	A	0	A	0	0	0	49.384974492	56.777618865	0	100	2	85.714285714	21.25	23.25	2	0	1	1	0	0	A	0	0	A	A	0	A	0	0	0	3	0	1	3	0	6	1	0	0	0	0
1232	0	2	1	1	1	2	1	0	A	0	A	0	0	0	49.384974492	56.777618865	4	66.666666667	4	85.714285714	17	25	2	0	0	A	A	A	A	A	0	A	A	0	A	0	0	0	3	0	1	3	0	6	1	0	0	0	0
1233	0	1	2	2	2	1	1	1	A	1	A	0	0	0	46.077121026	49.503648344	3	80.555555556	2	89.285714286	6	11	1	D	0	A	A	A	A	A	0	A	A	0	A	0	0	0	2	0	3	A	0	3	0	0	0	0	0
1234	0	1	2	2	2	2	1	1	A	1	A	0	0	0	46.077121026	49.503648344	3	83.333333333	1	92.857142857	9	13	1	D	0	A	A	A	A	A	0	A	A	0	A	0	0	0	2	0	3	A	0	3	0	0	0	0	0
1235	0	1	2	1	1	1	1	0	A	0	A	0	0	0	37.207592813	57.317018489	8	50	6	53.571428571	45.333333333	59.333333333	1	0	0	A	A	A	A	A	0	A	A	1	0	0	1	0	3	1	3	A	0	8	0	0	0	0	0
1236	0	1	2	1	1	2	1	0	A	0	A	0	0	0	37.207592813	57.317018489	15	21.875	7	28.571428571	51	73	2	0	1	1	0	1	0	0	0	A	A	1	0	0	1	0	3	1	3	A	0	8	0	0	0	0	0
1237	0	1	1	2	1	1	0	0	A	0	A	0	0	0	54.524771982	58.052462956	0	100	0	100	0	0	0	0	0	A	A	A	A	A	0	A	A	0	A	0	0	0	0	1	3	A	0	6	0	0	0	0	0
1238	0	1	1	2	1	2	1	0	A	0	A	0	0	0	54.524771982	58.052462956	3	77.777777778	3	60.714285714	5	11	2	1	1	1	1	1	1	0	0	A	A	0	A	0	0	0	0	1	3	A	0	6	0	0	0	0	0
1239	0	2	2	2	A	1	1	0	A	0	A	0	0	0	51.549511243	55.531445282	0	100	2	92.857142857	2	4	1	0	0	A	A	A	A	A	0	A	A	1	0	0	0	0	0	0	3	A	0	4	0	0	0	0	0
1240	0	2	2	2	A	2	1	0	A	0	A	0	0	0	51.549511243	55.531445282	0	100	2	85.714285714	4	6	1	0	0	A	A	A	A	A	0	A	A	1	0	0	0	0	0	0	3	A	0	4	0	0	0	0	0
1241	0	1	1	1	1	1	1	0	A	1	A	1	0	0	42.507339015	59.888982885	7	58.333333333	2	85.714285714	15	24	2	0	0	A	A	A	A	A	0	A	A	0	A	0	0	0	0	1	1	2	0	0	0	0	0	0	0
1242	0	1	1	1	1	2	1	0	A	1	A	1	0	0	42.507339015	59.888982885	4	69.444444444	2	85.714285714	16	22	2	0	0	A	A	A	A	A	0	A	A	0	A	0	0	0	0	1	1	2	0	0	0	0	0	0	0
1243	0	1	2	2	1	1	0	1	1	0	A	1	1	0	52.91180284	52.544796268	0	100	0	100	0	0	0	1	0	A	A	A	A	A	0	A	A	0	A	0	0	0	2	0	1	9	4	7	1	0	0	0	0
1244	0	1	2	2	1	2	0	1	1	0	A	1	1	0	52.91180284	52.544796268	0	100	0	100	0	0	0	1	0	A	A	A	A	A	0	A	A	0	A	0	0	0	2	0	1	9	4	7	1	0	0	0	0
1245	0	1	2	2	2	1	1	0	A	0	A	0	0	0	54.525437903	58.196609553	0	100	2	92.857142857	0	2	1	0	0	A	A	A	A	A	0	A	A	0	A	0	0	0	1	1	1	2	0	3	0	0	0	0	1
1246	0	1	2	2	6	2	1	0	A	0	A	0	0	0	54.525437903	58.196609553	1	88.888888889	1	82.142857143	3	5	1	1	0	A	A	A	A	A	0	A	A	0	A	0	0	0	1	1	1	2	0	3	0	0	0	0	1
1247	0	1	2	2	1	1	1	0	A	0	A	1	0	0	51.292924438	58.722020095	1	97.222222222	2	82.142857143	0	3	1	0	1	0	A	0	A	0	0	A	A	1	0	0	0	0	1	1	1	3	0	1	0	0	0	0	0
1248	0	1	2	2	2	2	0	0	A	0	A	1	0	0	51.292924438	58.722020095	2	91.666666667	0	100	1	3	0	0	0	A	A	A	A	A	0	A	A	1	0	0	0	0	1	1	1	3	0	1	0	0	0	0	0
1249	0	1	1	2	1	1	0	0	A	0	A	0	0	0	45.354033147	59.711587019	3	90.625	1	89.285714286	16	20	0	0	1	1	1	0	A	0	0	A	A	0	A	0	0	0	1	0	1	8	2	6	0	0	0	0	0
1250	0	1	1	2	1	2	0	0	A	0	A	0	0	0	45.354033147	59.711587019	3	81.25	2	92.857142857	16	21	0	0	0	A	A	A	A	A	0	A	A	0	A	0	0	0	1	0	1	8	2	6	0	0	0	0	0
1251	0	1	1	2	1	1	0	0	A	0	A	1	0	0	42.596685642	57.616156464	0	100	0	100	0	0	0	0	0	A	A	A	A	A	0	A	A	0	A	0	0	0	1	1	1	1	0	5	0	0	0	0	0
1252	0	1	1	2	2	2	0	0	A	0	A	1	0	0	42.596685642	57.616156464	0	100	0	100	0	0	0	0	0	A	A	A	A	A	0	A	A	0	A	0	0	0	1	1	1	1	0	5	0	0	0	0	0
1253	0	1	2	2	2	1	0	1	A	0	A	1	0	0	57.492194845	54.200947433	3	80.555555556	2	89.285714286	0	5	0	0	0	A	A	A	A	A	0	A	A	0	A	0	0	0	1	1	1	6	1	0	0	0	0	0	1
1254	0	1	2	2	2	2	1	1	A	0	A	1	0	0	57.492194845	54.200947433	2	80.555555556	2	85.714285714	2	6	2	0	0	A	A	A	A	A	0	A	A	0	A	0	0	0	1	1	1	6	1	0	0	0	0	0	1
1255	0	1	2	2	8	1	0	0	A	0	A	1	0	0	57.202685993	51.832750942	1	91.666666667	1	96.428571429	2	4	0	0	0	A	A	A	A	A	0	A	A	0	A	0	0	0	1	0	1	4	0	3	0	0	0	0	0
1256	0	1	2	2	1	2	1	0	A	0	A	1	0	0	57.202685993	51.832750942	3	80.555555556	3	89.285714286	9	15	1	1	0	A	A	A	A	A	0	A	A	0	A	0	0	0	1	0	1	4	0	3	0	0	0	0	0
1257	0	1	2	2	1	1	1	0	A	0	A	0	0	0	55.870716863	55.235215871	2	83.333333333	2	85.714285714	4	8	1	1	0	A	A	A	A	A	0	A	A	0	A	0	1	0	1	0	3	A	0	0	0	0	0	0	0
1258	0	1	2	2	1	2	1	0	A	0	A	0	0	0	55.870716863	55.235215871	0	100	0	100	0	0	1	0	0	A	A	A	A	A	0	A	A	0	A	0	1	0	1	0	3	A	0	0	0	0	0	0	0
1259	0	2	2	1	1	1	1	1	A	0	A	1	1	0	50.52216483	39.881943372	10	50	1	85.714285714	11	22	2	0	0	A	A	A	A	A	0	A	A	1	0	0	1	1	3	1	1	10	2	18	1	0	0	0	1
1260	0	2	2	1	1	2	0	1	A	0	A	1	1	0	50.52216483	39.881943372	0	100	1	96.428571429	0	1	0	0	0	A	A	A	A	A	0	A	A	1	0	0	1	1	3	1	1	10	2	18	1	0	0	0	1
1261	0	1	2	2	8	1	1	1	A	0	A	0	1	0	44.491325759	59.119486447	6.25	71.875	3	71.428571429	11.333333333	20.583333333	2	0	0	A	A	A	A	A	0	A	A	0	A	0	1	0	1	1	1	5	1	5	1	0	0	0	0
1262	0	1	2	2	1	2	1	1	A	0	A	0	1	0	44.491325759	59.119486447	0	97.222222222	0	100	0	0	1	0	0	A	A	A	A	A	0	A	A	0	A	0	1	0	1	1	1	5	1	5	1	0	0	0	0
1263	0	1	2	1	A	1	1	1	A	1	A	1	0	0	43.719245335	60.304784209	4	77.777777778	3	67.857142857	7	14	2	1	0	A	A	A	A	A	0	A	A	0	A	0	1	0	1	1	1	2	0	4	0	0	0	0	0
1264	0	1	2	1	A	2	1	1	A	1	A	1	0	0	43.719245335	60.304784209	0	100	0	85.714285714	0	0	1	0	0	A	A	A	A	A	0	A	A	0	A	0	1	0	1	1	1	2	0	4	0	0	0	0	0
1265	0	1	2	2	8	1	0	1	A	1	A	1	1	1	57.27872279	49.118853273	0	100	0	100	0	0	0	0	0	A	A	A	A	A	0	A	A	0	A	0	0	0	1	0	3	A	0	9	0	0	0	0	0
1266	0	1	2	2	2	2	1	1	A	1	A	1	1	1	57.27872279	49.118853273	0	100	0	96.428571429	0	0	1	0	0	A	A	A	A	A	0	A	A	0	A	0	0	0	1	0	3	A	0	9	0	0	0	0	0
1267	0	1	2	2	2	1	0	0	A	1	A	1	0	0	39.969957914	54.774692945	0	100	2	92.857142857	0	2	0	0	0	A	A	A	A	A	0	A	A	0	A	0	0	1	4	1	1	4	0	9	0	0	0	0	0
1268	0	1	2	2	2	2	0	0	A	1	A	1	0	0	39.969957914	54.774692945	0	100	2	92.857142857	0	2	0	0	0	A	A	A	A	A	0	A	A	0	A	0	0	1	4	1	1	4	0	9	0	0	0	0	0
1269	0	1	1	3	2	1	0	0	A	0	A	0	0	0	57.760988253	57.060725836	0	100	1	96.428571429	1	2	0	1	0	A	A	A	A	A	0	A	A	1	0	0	0	1	3	1	1	1	0	0	0	0	0	0	0
1270	0	1	1	3	2	2	0	0	A	0	A	0	0	0	57.760988253	57.060725836	0	100	0	100	1	1	0	0	0	A	A	A	A	A	0	A	A	1	0	0	0	1	3	1	1	1	0	0	0	0	0	0	0
1271	0	1	2	2	2	1	1	1	A	0	A	1	0	0	52.91113692	52.400649672	3	86.111111111	0	100	5	8	1	0	0	A	A	A	A	A	0	A	A	0	A	0	0	0	0	0	1	3	1	5	0	0	0	0	0
1272	0	1	2	2	2	2	1	1	A	0	A	1	0	0	52.91113692	52.400649672	7	66.666666667	3	71.428571429	31	41	2	0	0	A	A	A	A	A	0	A	A	0	A	0	0	0	0	0	1	3	1	5	0	0	0	0	0
1273	0	1	2	2	5	1	1	1	A	0	A	1	0	0	56.114935976	48.114444872	1	84.375	4	85.714285714	6	11	2	1	0	A	A	A	A	A	0	A	A	0	A	0	D	1	5	0	1	1	0	10	0	0	0	0	0
1274	0	1	2	2	2	2	0	1	A	0	A	1	0	0	56.114935976	48.114444872	0	97.222222222	1	96.428571429	4	5	0	0	0	A	A	A	A	A	0	A	A	0	A	0	D	1	5	0	1	1	0	10	0	0	0	0	0
1275	0	1	2	2	5	1	1	1	A	0	A	1	0	0	51.125788548	49.979421649	1	90.625	1	89.285714286	4.25	6.25	1	0	0	A	A	A	A	A	0	A	A	1	0	0	1	1	0	1	1	3	0	4	1	0	0	0	0
1276	0	1	2	2	2	2	0	1	A	0	A	1	0	0	51.125788548	49.979421649	0	100	1	92.857142857	1.0625	2.0625	0	0	0	A	A	A	A	A	0	A	A	1	0	0	1	1	0	1	1	3	0	4	1	0	0	0	0
1277	0	1	2	2	2	1	0	1	1	1	1	0	1	1	49.404207776	54.070832177	0	100	1	96.428571429	7	8	0	0	0	A	A	A	A	A	0	A	A	0	A	0	0	0	0	0	1	6	1	4	0	0	0	0	0
1278	0	1	2	2	2	2	0	1	1	1	1	0	1	1	49.404207776	54.070832177	0	97.222222222	2	85.714285714	16	18	0	0	0	A	A	A	A	A	0	A	A	0	A	0	0	0	0	0	1	6	1	4	0	0	0	0	0
1279	0	2	2	2	2	1	1	0	A	1	1	1	0	1	33.864477258	54.902507646	8	55.555555556	2	82.142857143	25	35	1	0	0	A	A	A	A	A	0	A	A	0	A	0	0	1	0	0	3	A	1	5	0	0	0	0	0
1280	0	2	2	2	2	2	1	0	A	1	1	1	0	1	33.864477258	54.902507646	11	36.111111111	6	32.142857143	48	65	2	0	0	A	A	A	A	A	0	A	A	0	A	0	0	1	0	0	3	A	1	5	0	0	0	0	0
1281	0	1	2	2	2	1	1	1	A	0	A	0	0	0	54.524771982	58.052462956	0	97.222222222	1	96.428571429	3	4	1	0	0	A	A	A	A	A	0	A	A	1	0	0	0	0	1	0	1	2	0	6	0	0	0	0	0
1282	0	1	2	2	2	2	0	1	A	0	A	0	0	0	54.524771982	58.052462956	0	100	0	100	0	0	0	0	0	A	A	A	A	A	0	A	A	1	0	0	0	0	1	0	1	2	0	6	0	0	0	0	0
1283	0	1	1	2	8	1	1	0	A	0	A	1	0	0	53.014942517	48.877181002	3	75	3	71.428571429	12	18	2	0	0	A	A	A	A	A	0	A	A	0	A	0	0	1	5	1	1	1	0	6	0	0	0	0	0
1284	0	1	1	2	2	2	1	0	A	0	A	1	0	0	53.014942517	48.877181002	1	94.444444444	1	82.142857143	8	10	2	0	0	A	A	A	A	A	0	A	A	0	A	0	0	1	5	1	1	1	0	6	0	0	0	0	0
1285	0	1	1	2	2	1	1	1	1	1	1	1	1	1	55.857844339	49.040716059	0	97.222222222	2	92.857142857	0	2	1	1	1	1	1	0	A	0	0	A	A	1	0	0	0	0	6	0	3	A	0	11	0	0	0	0	0
1286	0	1	1	2	1	2	1	1	1	1	1	1	1	1	55.857844339	49.040716059	0	97.222222222	2	92.857142857	0	2	1	0	0	A	A	A	A	A	0	A	A	1	0	0	0	0	6	0	3	A	0	11	0	0	0	0	0
1287	0	1	2	2	2	1	0	0	A	0	A	1	0	0	50.342514654	57.702463645	0	100	0	100	0	0	0	0	0	A	A	A	A	A	0	A	A	0	A	0	0	1	3	0	1	2	1	5	1	0	0	0	0
1288	0	1	2	2	2	2	0	0	A	0	A	1	0	0	50.342514654	57.702463645	0	100	0	100	0	0	0	0	0	A	A	A	A	A	0	A	A	0	A	0	0	1	3	0	1	2	1	5	1	0	0	0	0
1289	0	1	1	1	1	1	1	0	A	0	A	0	0	0	27.829419523	52.028405996	8	55.555555556	3	71.428571429	26.5625	37.5625	2	0	0	A	A	A	A	A	0	A	A	0	A	0	0	0	2	0	3	A	0	11	0	0	0	0	0
1290	0	1	1	1	1	2	1	0	A	0	A	0	0	0	27.829419523	52.028405996	10	38.888888889	5	67.857142857	36.125	51.125	2	0	0	A	A	A	A	A	0	A	A	0	A	0	0	0	2	0	3	A	0	11	0	0	0	0	0
1291	0	1	1	2	1	1	1	0	A	0	A	1	0	0	29.976528789	66.699041246	4	75	3	57.142857143	15.866666667	22.866666667	1	1	0	A	A	A	A	A	0	A	A	0	A	0	0	0	1	0	1	8	4	4	0	0	0	0	0
1292	0	1	1	2	1	2	1	0	A	0	A	1	0	0	29.976528789	66.699041246	0	96.875	2	85.714285714	17	19	1	0	0	A	A	A	A	A	0	A	A	0	A	0	0	0	1	0	1	8	4	4	0	0	0	0	0
1293	0	2	2	1	1	1	1	1	A	1	A	1	1	1	47.28594856	40.873680492	9	50	5	50	34	48	2	1	0	A	A	A	A	A	0	A	A	1	0	0	1	0	1	0	1	1	0	13	0	0	0	0	0
1294	0	2	2	1	1	2	1	1	A	1	A	1	1	1	47.28594856	40.873680492	7	63.888888889	4	67.857142857	20.1875	31.1875	2	0	0	A	A	A	A	A	0	A	A	1	0	0	1	0	1	0	1	1	0	13	0	0	0	0	0
1295	0	1	2	1	2	1	1	0	A	0	A	1	0	0	51.020428224	56.328568271	0	91.666666667	1	78.571428571	2.125	3.125	2	1	0	A	A	A	A	A	0	A	A	0	A	0	0	0	2	1	1	1	0	3	0	0	0	0	1
1296	0	1	2	1	2	2	1	0	A	0	A	1	0	0	51.020428224	56.328568271	0	91.666666667	2	71.428571429	5.3125	7.3125	1	1	0	A	A	A	A	A	0	A	A	0	A	0	0	0	2	1	1	1	0	3	0	0	0	0	1
1297	0	1	2	1	1	1	1	1	A	1	A	1	1	1	46.001084229	52.217546013	0	100	0	100	0	0	2	0	0	A	A	A	A	A	0	A	A	0	A	0	1	0	1	0	1	1	0	15	0	0	0	0	0
1298	0	1	2	1	1	2	1	1	A	1	A	1	1	1	46.001084229	52.217546013	3	83.333333333	2	92.857142857	2	7	2	1	0	A	A	A	A	A	0	A	A	0	A	0	1	0	1	0	1	1	0	15	0	0	0	0	0
1299	0	1	2	2	2	1	1	0	A	0	A	1	0	0	44.410920235	62.155564097	2	83.333333333	0	100	1	3	1	0	0	A	A	A	A	A	0	A	A	0	A	0	0	0	3	0	1	3	0	3	0	0	0	0	0
1300	0	1	2	2	2	2	1	0	A	0	A	1	0	0	44.410920235	62.155564097	3	75	1	82.142857143	19	23	2	1	0	A	A	A	A	A	0	A	A	0	A	0	0	0	3	0	1	3	0	3	0	0	0	0	0
1301	0	1	2	2	2	1	1	1	A	0	A	1	0	0	56.146915884	57.162341115	0	97.222222222	0	100	0	0	1	0	0	A	A	A	A	A	0	A	A	0	A	0	0	0	2	0	1	1	0	0	0	0	0	0	0
1302	0	1	2	2	2	2	1	1	A	0	A	1	0	0	56.146915884	57.162341115	4	77.777777778	0	96.428571429	0	4	1	0	0	A	A	A	A	A	0	A	A	0	A	0	0	0	2	0	1	1	0	0	0	0	0	0	0
1303	0	1	2	2	1	1	1	1	A	1	A	1	0	0	28.619132728	63.735477368	8	63.888888889	2	78.571428571	11.333333333	21.333333333	2	0	0	A	A	A	A	A	0	A	A	1	0	0	1	1	2	1	1	5	0	2	0	0	0	0	1
1304	0	1	2	2	1	2	1	1	A	1	A	1	0	0	28.619132728	63.735477368	7	65.625	2	64.285714286	10.2	19.2	2	1	1	0	A	0	A	0	0	A	A	1	0	0	1	1	2	1	1	5	0	2	0	0	0	0	1
1305	0	2	1	2	2	1	0	1	A	0	A	0	1	0	46.696185718	57.235270858	0	100	0	100	0	0	0	0	0	A	A	A	A	A	0	A	A	0	A	0	0	0	0	1	1	2	3	0	0	0	0	0	0
1306	0	2	1	2	2	2	0	1	A	0	A	0	1	0	46.696185718	57.235270858	0	100	0	100	0	0	0	0	0	A	A	A	A	A	0	A	A	0	A	0	0	0	0	1	1	2	3	0	0	0	0	0	0
1307	0	1	2	2	1	1	0	0	A	0	A	0	0	0	48.146825003	47.924730553	0	100	0	100	0	0	0	0	1	1	1	0	A	0	0	A	A	0	A	1	0	0	0	1	1	9	1	8	0	0	0	0	0
1308	0	1	2	2	1	2	0	0	A	0	A	0	0	0	48.146825003	47.924730553	0	100	0	100	0	0	0	0	0	A	A	A	A	A	0	A	A	0	A	1	0	0	0	1	1	9	1	8	0	0	0	0	0
1309	0	1	2	2	1	1	1	1	A	1	A	1	0	0	48.996118273	57.736106716	1	88.888888889	1	85.714285714	13.8125	15.8125	1	1	1	0	A	1	1	0	0	A	A	0	A	0	1	1	1	1	1	5	0	0	0	0	0	0	0
1310	0	1	2	2	8	2	0	1	A	1	A	1	0	0	48.996118273	57.736106716	0	100	0	100	2.125	2.125	0	0	0	A	A	A	A	A	0	A	A	0	A	0	1	1	1	1	1	5	0	0	0	0	0	0	0
1311	0	1	1	2	2	1	0	1	A	1	A	1	1	1	43.459303527	58.082861382	0	100	0	100	0	0	0	0	0	A	A	A	A	A	0	A	A	1	0	0	0	0	4	1	1	5	0	2	0	0	0	0	0
1312	0	1	1	2	2	2	1	1	A	1	A	1	1	1	43.459303527	58.082861382	6	55.555555556	3	75	11	20	2	0	0	A	A	A	A	A	0	A	A	1	0	0	0	0	4	1	1	5	0	2	0	0	0	0	0
1313	0	1	1	1	1	1	1	0	A	0	A	0	0	0	50.780323297	39.031968991	3	75	3	67.857142857	13	19	2	0	1	1	M	0	A	0	0	A	A	0	A	0	0	0	3	0	1	2	0	22	0	0	0	0	0
1314	0	1	1	1	2	2	1	0	A	0	A	0	0	0	50.780323297	39.031968991	0	100	0	89.285714286	4	4	2	0	1	0	A	0	A	0	0	A	A	0	A	0	0	0	3	0	1	2	0	22	0	0	0	0	0
1315	1	3	1	1	1	1	0	0	A	0	A	1	0	0	R	R	0	91.666666667	2	92.857142857	3	5	0	0	0	A	A	A	A	A	0	A	A	R	R	R	R	R	R	R	1	3	R	R	0	0	0	0	0
1316	1	3	1	1	1	2	1	0	A	0	A	1	0	0	R	R	2	69.444444444	0	85.714285714	5	7	2	1	0	A	A	A	A	A	0	A	A	R	R	R	R	R	R	R	1	3	R	R	0	0	0	0	0
1317	0	2	1	1	1	1	1	0	A	0	A	0	0	0	47.349701258	49.502371586	1	87.5	1	92.857142857	13.6	15.6	2	0	0	A	A	A	A	A	0	A	A	0	A	0	0	0	3	1	1	8	0	5	1	0	0	0	0
1318	0	2	1	1	1	2	1	0	A	0	A	0	0	0	47.349701258	49.502371586	1	87.5	0	96.428571429	12.466666667	13.466666667	2	0	0	A	A	A	A	A	0	A	A	0	A	0	0	0	3	1	1	8	0	5	1	0	0	0	0
1319	0	1	1	2	2	1	1	1	A	1	A	0	1	0	47.378343098	58.304048575	3	83.333333333	4	85.714285714	9.5625	16.5625	2	0	0	A	A	A	A	A	0	A	A	0	A	0	0	1	1	1	1	6	1	2	1	0	0	0	0
1320	0	1	1	2	2	2	1	1	A	1	A	0	1	0	47.378343098	58.304048575	3	83.333333333	3	89.285714286	9.5625	15.5625	2	0	0	A	A	A	A	A	0	A	A	0	A	0	0	1	1	1	1	6	1	2	1	0	0	0	0
1321	0	1	1	2	2	1	1	0	A	0	A	0	0	0	48.452243264	55.876953681	0	97.222222222	0	100	0	0	1	0	0	A	A	A	A	A	0	A	A	0	A	0	0	1	1	1	1	2	0	3	0	0	0	0	0
1322	0	1	1	2	1	2	1	0	A	0	A	0	0	0	48.452243264	55.876953681	0	91.666666667	2	50	1.0625	3.0625	2	0	1	0	A	0	A	0	0	A	A	0	A	0	0	1	1	1	1	2	0	3	0	0	0	0	0
1323	0	2	1	2	2	1	1	1	A	0	A	0	1	0	44.113651985	33.226562384	4	77.777777778	5	82.142857143	25	34	2	0	0	A	A	A	A	A	0	A	A	0	A	0	0	1	3	1	1	4	0	31	0	0	0	0	0
1324	0	2	1	2	2	2	1	1	A	0	A	0	1	0	44.113651985	33.226562384	6	77.777777778	5	78.571428571	24	35	1	0	0	A	A	A	A	A	0	A	A	0	A	0	0	1	3	1	1	4	0	31	0	0	0	0	0
1325	0	1	1	1	1	1	1	0	A	0	A	0	0	0	49.675149263	59.289961953	1	88.888888889	4	78.571428571	4	9	2	0	0	A	A	A	A	A	0	A	A	0	A	0	0	0	3	0	3	A	1	0	0	0	0	0	0
1326	0	1	1	1	1	2	1	0	A	0	A	0	0	0	49.675149263	59.289961953	4	78.125	4	71.428571429	2	10	2	1	0	A	A	A	A	A	0	A	A	0	A	0	0	0	3	0	3	A	1	0	0	0	0	0	0
1327	0	1	2	2	2	1	0	0	A	0	A	0	0	0	55.32987874	52.76558966	1	88.888888889	1	89.285714286	3	5	0	0	0	A	A	A	A	A	0	A	A	0	A	0	0	0	0	0	1	1	0	8	0	0	0	0	1
1328	0	1	2	2	2	2	1	0	A	0	A	0	0	0	55.32987874	52.76558966	4	69.444444444	4	75	10	18	2	1	0	A	A	A	A	A	0	A	A	0	A	0	0	0	0	0	1	1	0	8	0	0	0	0	1
1329	0	2	2	1	1	1	1	0	A	0	A	1	0	0	34.326698126	51.128049468	16	22.222222222	6	75	58.4375	80.4375	2	0	0	A	A	A	A	A	0	A	A	0	A	D	0	1	0	0	3	A	0	13	0	0	0	0	0
1330	0	2	2	1	1	2	1	0	A	0	A	1	0	0	34.326698126	51.128049468	9	61.111111111	2	92.857142857	20.1875	31.1875	1	0	0	A	A	A	A	A	0	A	A	0	A	D	0	1	0	0	3	A	0	13	0	0	0	0	0
1331	0	2	2	1	1	1	1	0	A	0	A	0	0	0	46.382107023	50.150685117	8	52.777777778	4	75	22	34	2	1	1	1	1	0	A	1	0	A	A	0	A	0	0	0	0	1	1	9	2	9	1	0	0	0	0
1332	0	2	2	1	3	2	0	0	A	0	A	0	0	0	46.382107023	50.150685117	0	100	0	96.428571429	0	0	0	0	0	A	A	A	A	A	0	A	A	0	A	0	0	0	0	1	1	9	2	9	1	0	0	0	0
1333	0	2	1	2	2	1	0	1	A	0	A	1	1	0	56.146915884	57.162341115	0	100	0	100	0	0	0	1	0	A	A	A	A	A	0	A	A	0	A	0	0	1	4	1	1	9	1	0	0	0	0	0	0
1334	0	2	1	2	2	2	0	1	A	0	A	1	1	0	56.146915884	57.162341115	0	100	0	100	0	0	0	0	0	A	A	A	A	A	0	A	A	0	A	0	0	1	4	1	1	9	1	0	0	0	0	0	0
1335	0	1	1	1	1	1	1	1	A	0	A	1	0	0	42.236397528	54.669853109	7	55.555555556	4	60.714285714	22	33	2	0	0	A	A	A	A	A	0	A	A	0	A	0	0	1	3	1	1	2	0	3	1	0	0	0	0
1336	0	1	1	1	1	2	1	1	A	0	A	1	0	0	42.236397528	54.669853109	6	63.888888889	4	64.285714286	20	30	2	0	0	A	A	A	A	A	0	A	A	0	A	0	0	1	3	1	1	2	0	3	1	0	0	0	0
1337	0	1	2	2	1	1	1	1	A	1	A	1	0	0	53.690270701	50.897362818	0	100	0	100	0	0	1	0	0	A	A	A	A	A	0	A	A	0	A	0	0	1	2	1	1	2	0	9	1	0	0	0	0
1338	0	1	2	2	1	2	0	1	A	1	A	1	0	0	53.690270701	50.897362818	0	97.222222222	1	96.428571429	1	2	0	0	0	A	A	A	A	A	0	A	A	0	A	0	0	1	2	1	1	2	0	9	1	0	0	0	0
1339	0	2	2	2	1	1	1	1	A	0	A	1	0	0	59.314663517	35.42014203	4	75	1	89.285714286	6.375	11.375	1	0	0	A	A	A	A	A	0	A	A	0	A	0	1	1	1	1	1	3	1	9	0	0	0	0	0
1340	0	2	2	2	1	2	1	1	A	0	A	1	0	0	59.314663517	35.42014203	6	61.111111111	3	75	19.125	28.125	1	1	0	A	A	A	A	A	0	A	A	0	A	0	1	1	1	1	1	3	1	9	0	0	0	0	0
1341	0	1	2	2	1	1	0	0	A	0	A	0	0	0	55.601923454	52.375437469	0	100	0	100	0	0	0	0	0	A	A	A	A	A	0	A	A	0	A	0	0	1	3	1	1	2	0	7	0	0	0	0	0
1342	0	1	2	2	1	2	1	0	A	0	A	0	0	0	55.601923454	52.375437469	0	86.111111111	2	67.857142857	6	8	1	1	1	1	1	0	A	0	0	A	A	0	A	0	0	1	3	1	1	2	0	7	0	0	0	0	0
1343	0	1	1	2	1	1	1	0	A	1	A	1	0	0	57.568231641	51.487049765	0	100	0	100	0	0	1	0	1	1	0	1	0	0	0	A	A	0	A	0	0	0	3	0	1	1	0	3	0	0	0	0	0
1344	0	1	1	2	1	2	1	0	A	1	A	1	0	0	57.568231641	51.487049765	0	100	0	100	0	0	1	1	1	1	1	1	1	0	0	A	A	0	A	0	0	0	3	0	1	1	0	3	0	0	0	0	0
1345	0	1	2	2	2	1	0	1	A	0	A	0	1	0	35.645180685	61.279187187	0	100	0	92.857142857	0	0	0	1	1	0	A	1	1	0	0	A	A	0	A	0	1	1	0	1	1	9	0	3	1	0	0	0	1
1346	0	1	2	2	2	2	0	1	A	0	A	0	1	0	35.645180685	61.279187187	0	100	0	100	0	0	0	1	1	1	1	0	A	0	0	A	A	0	A	0	1	1	0	1	1	9	0	3	1	0	0	0	1
1347	0	1	1	1	2	1	1	0	A	0	A	0	0	0	57.492194845	54.200947433	0	100	0	92.857142857	1	1	1	0	0	A	A	A	A	A	0	A	A	0	A	0	0	0	2	0	3	A	0	0	0	0	0	0	0
1348	0	1	1	1	2	2	1	0	A	0	A	0	0	0	57.492194845	54.200947433	5	75	2	71.428571429	18	25	2	1	1	1	1	1	1	1	0	A	A	0	A	0	0	0	2	0	3	A	0	0	0	0	0	0	0
1349	0	1	2	2	7	1	0	0	A	1	A	0	0	0	53.669997016	50.899676317	0	100	0	100	0	0	0	0	0	A	A	A	A	A	1	0	1	0	A	0	0	1	1	1	1	2	0	3	0	0	0	0	0
1350	0	1	2	2	2	2	1	0	A	1	A	0	0	0	53.669997016	50.899676317	0	97.222222222	0	100	0	0	1	0	0	A	A	A	A	A	1	0	1	0	A	0	0	1	1	1	1	2	0	3	0	0	0	0	0
1351	0	2	2	2	2	1	1	1	A	1	A	1	0	0	55.721351219	37.755599292	3	77.777777778	3	75	19	25	1	0	0	A	A	A	A	A	0	A	A	0	A	0	1	1	0	1	1	6	3	9	1	0	0	0	0
1352	0	2	2	2	1	2	1	1	A	1	A	1	0	0	55.721351219	37.755599292	6	66.666666667	4	67.857142857	19	29	1	0	0	A	A	A	A	A	0	A	A	0	A	0	1	1	0	1	1	6	3	9	1	0	0	0	0
1353	0	1	1	1	1	1	1	1	A	0	A	1	0	0	45.760567922	58.871990433	3	72.222222222	3	89.285714286	2	8	2	0	0	A	A	A	A	A	0	A	A	0	A	0	0	0	0	1	1	1	0	7	0	0	0	0	0
1354	0	1	1	1	8	2	1	1	A	0	A	1	0	0	45.760567922	58.871990433	0	100	0	100	0	0	1	0	0	A	A	A	A	A	0	A	A	0	A	0	0	0	0	1	1	1	0	7	0	0	0	0	0
1355	0	1	2	2	2	1	1	0	A	0	A	0	0	0	55.93344383	52.080246955	0	100	2	85.714285714	4	6	1	0	0	A	A	A	A	A	0	A	A	0	A	0	0	0	1	0	1	3	0	1	0	0	0	0	0
1356	0	1	2	2	2	2	1	0	A	0	A	0	0	0	55.93344383	52.080246955	0	100	1	96.428571429	3	4	1	0	0	A	A	A	A	A	0	A	A	0	A	0	0	0	1	0	1	3	0	1	0	0	0	0	0
1357	0	1	2	2	1	1	1	1	A	1	A	1	0	1	49.630607392	37.816359234	1	91.666666667	0	100	0	1	1	0	1	1	1	0	A	0	0	A	A	1	0	D	0	1	0	0	1	4	2	15	0	0	0	0	0
1358	0	1	2	2	8	2	0	1	A	1	A	1	0	1	49.630607392	37.816359234	0	100	0	100	0	0	0	0	0	A	A	A	A	A	0	A	A	1	0	D	0	1	0	0	1	4	2	15	0	0	0	0	0
1359	0	1	1	2	1	1	0	0	A	0	A	1	0	0	39.960800205	65.632204186	0	100	0	96.428571429	0	0	0	0	0	A	A	A	A	A	0	A	A	0	A	0	0	0	1	1	1	1	0	2	0	0	0	0	0
1360	0	1	1	2	1	2	0	0	A	0	A	1	0	0	39.960800205	65.632204186	0	100	0	96.428571429	0	0	0	0	0	A	A	A	A	A	0	A	A	0	A	0	0	0	1	1	1	1	0	2	0	0	0	0	0
1361	0	1	1	1	1	1	1	0	A	0	A	1	0	0	29.269132177	52.710237484	9	41.666666667	5	25	38	52	2	1	0	A	A	A	A	A	0	A	A	0	A	0	0	1	3	0	1	3	1	2	0	0	0	0	0
1362	0	1	1	1	1	2	1	0	A	0	A	1	0	0	29.269132177	52.710237484	11	36.111111111	5	35.714285714	38	54	2	1	0	A	A	A	A	A	0	A	A	0	A	0	0	1	3	0	1	3	1	2	0	0	0	0	0
1363	0	1	1	2	1	1	1	0	A	1	A	1	0	0	55.857407033	54.794144624	0	97.222222222	0	100	0	0	1	0	0	A	A	A	A	A	0	A	A	0	A	0	0	1	5	0	1	1	0	4	0	0	0	0	0
1364	0	1	1	2	1	2	1	0	A	1	A	1	0	0	55.857407033	54.794144624	1	91.666666667	0	100	0	1	1	1	0	A	A	A	A	A	0	A	A	0	A	0	0	1	5	0	1	1	0	4	0	0	0	0	0
1365	0	1	2	2	2	1	1	0	A	1	1	1	0	1	61.256652931	45.851065176	0	97.222222222	0	100	0	0	1	0	0	A	A	A	A	A	0	A	A	0	A	0	1	1	2	1	3	A	0	14	0	0	0	0	0
1366	0	1	2	2	2	2	1	0	A	1	1	1	0	1	61.256652931	45.851065176	1	94.444444444	0	100	1	2	1	0	0	A	A	A	A	A	0	A	A	0	A	0	1	1	2	1	3	A	0	14	0	0	0	0	0
1367	0	1	1	2	2	1	1	0	A	0	A	0	0	0	41.559149879	56.18789508	0	100	2	92.857142857	0	2	1	0	0	A	A	A	A	A	0	A	A	1	0	0	0	1	5	0	1	2	0	14	0	0	0	0	0
1368	0	1	1	2	2	2	0	0	A	0	A	0	0	0	41.559149879	56.18789508	0	100	2	92.857142857	0	2	0	0	0	A	A	A	A	A	0	A	A	1	0	0	0	1	5	0	1	2	0	14	0	0	0	0	0
1369	0	3	2	2	2	1	0	0	A	0	A	0	0	0	58.050497104	59.428922327	0	100	0	100	0	0	0	0	0	A	A	A	A	A	0	A	A	0	A	0	1	0	1	0	1	1	0	0	0	0	0	0	0
1370	0	3	2	2	2	2	0	0	A	0	A	0	0	0	58.050497104	59.428922327	0	100	0	100	0	0	0	0	0	A	A	A	A	A	0	A	A	0	A	0	1	0	1	0	1	1	0	0	0	0	0	0	0
1371	0	1	2	2	2	1	1	1	A	1	A	1	1	1	44.804582487	55.1214677	2	83.333333333	1	82.142857143	0	3	1	0	0	A	A	A	A	A	0	A	A	1	0	0	0	1	2	1	1	6	0	7	0	0	0	0	0
1372	0	1	2	2	2	2	1	1	A	1	A	1	1	1	44.804582487	55.1214677	0	88.888888889	0	83.333333333	1.0625	1.0625	1	0	0	A	A	A	A	A	0	A	A	1	0	0	0	1	2	1	1	6	0	7	0	0	0	0	0
1373	0	1	2	3	2	1	0	0	A	0	A	1	0	0	58.837473805	51.239553752	0	100	0	100	0	0	0	0	0	A	A	A	A	A	0	A	A	0	A	0	0	0	2	0	1	4	0	1	0	0	0	0	0
1374	0	1	2	3	2	2	0	0	A	0	A	1	0	0	58.837473805	51.239553752	0	100	0	100	0	0	0	0	0	A	A	A	A	A	0	A	A	0	A	0	0	0	2	0	1	4	0	1	0	0	0	0	0
1375	0	2	2	1	1	1	1	0	A	0	A	1	0	0	I	I	5	62.5	2	71.428571429	27.625	34.625	2	0	1	1	1	0	A	1	0	A	A	0	A	0	0	1	0	0	1	7	10	25	0	0	0	0	0
1376	0	2	2	1	1	2	1	0	A	0	A	1	0	0	I	I	4	83.333333333	0	100	4	8	2	1	0	A	A	A	A	A	0	A	A	0	A	0	0	1	0	0	1	7	10	25	0	0	0	0	0
1377	0	1	2	2	2	1	1	0	A	0	A	0	0	0	46.033064137	61.265442256	0	97.222222222	1	96.428571429	2	3	1	0	0	A	A	A	A	A	0	A	A	0	A	0	1	0	1	1	1	2	0	0	0	0	0	0	0
1378	0	1	2	2	2	2	1	0	A	0	A	0	0	0	46.033064137	61.265442256	0	97.222222222	1	96.428571429	2	3	1	0	0	A	A	A	A	A	0	A	A	0	A	0	1	0	1	1	1	2	0	0	0	0	0	0	0
1379	0	2	2	1	7	1	0	0	A	1	A	1	0	1	58.098256799	47.200801836	0	97.222222222	0	100	0	0	0	0	0	A	A	A	A	A	0	A	A	0	A	0	1	1	1	0	1	10	2	33	1	0	0	0	0
1380	0	2	2	1	2	2	1	0	A	1	A	1	0	1	58.098256799	47.200801836	3	86.111111111	1	82.142857143	3	7	2	0	0	A	A	A	A	A	0	A	A	0	A	0	1	1	1	0	1	10	2	33	1	0	0	0	0
1381	0	1	1	2	2	1	1	1	A	0	A	0	0	0	52.09432839	53.901473378	0	94.444444444	0	100	0	0	1	1	1	0	A	1	1	D	0	A	A	0	A	0	0	0	1	0	3	A	0	6	0	0	0	0	0
1382	0	1	1	2	2	2	1	1	A	0	A	0	0	0	52.09432839	53.901473378	0	97.222222222	0	100	0	0	1	1	0	A	A	A	A	A	0	A	A	0	A	0	0	0	1	0	3	A	0	6	0	0	0	0	0
1383	0	1	1	2	2	1	1	0	A	0	A	0	0	0	56.436424736	59.530537607	0	97.222222222	2	92.857142857	0	2	1	1	0	A	A	A	A	A	0	A	A	0	A	0	0	1	0	1	1	2	0	1	0	0	0	0	0
1384	0	1	1	2	2	2	1	0	A	0	A	0	0	0	56.436424736	59.530537607	0	94.444444444	2	89.285714286	0	2	1	0	0	A	A	A	A	A	0	A	A	0	A	0	0	1	0	1	1	2	0	1	0	0	0	0	0
1385	0	1	1	2	2	1	1	1	A	1	A	1	1	1	56.146915884	57.162341115	0	88.888888889	0	100	1	1	2	0	0	A	A	A	A	A	0	A	A	0	A	0	D	1	1	1	1	1	0	4	0	0	0	0	0
1386	0	1	1	2	2	2	0	1	A	1	A	1	1	1	56.146915884	57.162341115	0	100	0	100	0	0	0	0	0	A	A	A	A	A	0	A	A	0	A	0	D	1	1	1	1	1	0	4	0	0	0	0	0
1387	0	2	2	2	2	1	1	0	A	1	A	1	0	0	35.303923073	52.129711575	4	69.444444444	4	78.571428571	37	45	1	1	0	A	A	A	A	A	0	A	A	1	1	0	1	0	2	0	1	5	2	14	1	0	0	0	1
1388	0	2	2	2	2	2	1	0	A	1	A	1	0	0	35.303923073	52.129711575	7	55.555555556	5	75	40	52	1	1	0	A	A	A	A	A	0	A	A	1	1	0	1	0	2	0	1	5	2	14	1	0	0	0	1
1389	0	1	2	2	2	1	0	0	A	0	A	0	0	0	49.659239853	53.705935317	0	100	0	100	0	0	0	1	0	A	A	A	A	A	0	A	A	1	0	0	0	0	2	0	1	3	1	3	0	0	0	0	0
1390	0	1	2	2	2	2	0	0	A	0	A	0	0	0	49.659239853	53.705935317	0	100	0	100	0	0	0	0	0	A	A	A	A	A	0	A	A	1	0	0	0	0	2	0	1	3	1	3	0	0	0	0	0
1391	0	1	1	2	1	1	1	0	A	0	A	0	0	0	52.11151631	60.293093597	0	100	0	96.428571429	0	0	1	1	0	A	A	A	A	A	1	1	0	0	A	0	0	1	0	0	1	2	0	6	0	0	0	0	0
1392	0	1	1	2	1	2	0	0	A	0	A	0	0	0	52.11151631	60.293093597	0	100	0	100	0	0	0	0	0	A	A	A	A	A	1	1	0	0	A	0	0	1	0	0	1	2	0	6	0	0	0	0	0
1393	0	2	2	2	2	1	1	0	A	1	A	0	0	1	47.532233441	37.88027117	2	84.375	2	92.857142857	21.25	25.25	2	0	0	A	A	A	A	A	0	A	A	0	A	0	0	0	1	0	3	A	0	20	0	0	0	0	0
1394	0	2	2	2	2	2	0	0	A	1	A	0	0	1	47.532233441	37.88027117	0	100	0	100	0	0	0	0	0	A	A	A	A	A	0	A	A	0	A	0	0	0	1	0	3	A	0	20	0	0	0	0	0
1395	0	1	2	2	1	1	0	0	A	0	A	1	0	0	57.202685993	51.832750942	0	100	0	100	0	0	0	0	0	A	A	A	A	A	0	A	A	0	A	0	0	1	1	0	3	A	0	0	0	0	0	0	0
1396	0	1	2	2	1	2	0	0	A	0	A	1	0	0	57.202685993	51.832750942	1	86.111111111	0	96.428571429	0	1	0	0	0	A	A	A	A	A	0	A	A	0	A	0	0	1	1	0	3	A	0	0	0	0	0	0	0
1397	0	1	2	2	6	1	0	0	A	1	A	1	0	0	56.675823621	49.948342575	0	100	0	100	0	0	0	0	0	A	A	A	A	A	0	A	A	1	0	0	0	0	1	0	1	6	0	2	0	0	0	0	1
1398	0	1	2	2	1	2	0	0	A	1	A	1	0	0	56.675823621	49.948342575	0	100	0	89.285714286	1	1	0	0	0	A	A	A	A	A	0	A	A	1	0	0	0	0	1	0	1	6	0	2	0	0	0	0	1
1399	0	2	2	2	2	1	1	0	A	0	A	0	0	0	52.639758126	52.93494846	4	72.222222222	2	85.714285714	26	32	2	0	0	A	A	A	A	A	0	A	A	0	A	0	1	1	1	0	1	2	1	8	0	0	0	0	0
1400	0	2	2	2	2	2	0	0	A	0	A	0	0	0	52.639758126	52.93494846	2	88.888888889	2	92.857142857	0	4	0	0	0	A	A	A	A	A	0	A	A	0	A	0	1	1	1	0	1	2	1	8	0	0	0	0	0
1401	0	1	2	2	2	1	0	1	A	1	A	1	0	0	49.675149263	59.289961953	1	91.666666667	4	78.571428571	3	8	0	D	0	A	A	A	A	A	0	A	A	0	A	0	1	0	1	0	3	A	0	4	0	0	0	0	0
1402	0	1	2	2	2	2	0	1	A	1	A	1	0	0	49.675149263	59.289961953	1	94.444444444	4	78.571428571	6	11	0	0	0	A	A	A	A	A	0	A	A	0	A	0	1	0	1	0	3	A	0	4	0	0	0	0	0
1403	0	1	1	2	2	1	1	1	A	1	A	0	0	0	51.292924438	58.722020095	2	83.333333333	0	92.857142857	0	2	2	0	0	A	A	A	A	A	0	A	A	0	A	0	1	0	1	0	1	1	0	5	0	0	0	0	0
1404	0	1	1	2	2	2	0	1	A	1	A	0	0	0	51.292924438	58.722020095	0	100	0	100	0	0	0	0	0	A	A	A	A	A	0	A	A	0	A	0	1	0	1	0	1	1	0	5	0	0	0	0	0
1405	0	2	2	2	1	1	1	0	A	0	A	0	0	0	53.167286418	54.963503423	2	86.111111111	2	85.714285714	5	9	1	1	0	A	A	A	A	A	0	A	A	0	A	0	0	0	1	0	1	3	0	4	0	0	0	0	0
1406	0	2	2	2	3	2	1	0	A	0	A	0	0	0	53.167286418	54.963503423	3	75	3	67.857142857	14	20	1	1	0	A	A	A	A	A	0	A	A	0	A	0	0	0	1	0	1	3	0	4	0	0	0	0	0
1407	0	1	2	2	1	1	1	0	A	0	A	1	0	0	60.771802083	41.303269804	1	94.444444444	0	96.428571429	1	2	1	0	0	A	A	A	A	A	0	A	A	0	A	0	0	1	1	1	1	2	0	16	0	0	0	0	0
1408	0	1	2	2	1	2	1	0	A	0	A	1	0	0	60.771802083	41.303269804	1	94.444444444	0	96.428571429	1	2	1	0	0	A	A	A	A	A	0	A	A	0	A	0	0	1	1	1	1	2	0	16	0	0	0	0	0
1409	0	2	2	1	1	1	1	1	A	1	A	1	1	1	46.033064137	61.265442256	5	63.888888889	4	75	19.125	28.125	2	0	0	A	A	A	A	A	0	A	A	0	A	0	0	0	0	0	1	5	2	9	0	0	0	0	1
1410	0	2	2	1	1	2	1	1	A	1	A	1	1	1	46.033064137	61.265442256	12	38.888888889	4	46.428571429	34	50	2	1	1	0	A	1	1	0	0	A	A	0	A	0	0	0	0	0	1	5	2	9	0	0	0	0	1
1411	0	1	1	2	2	1	1	0	A	1	A	0	0	0	55.039918388	47.613789154	0	91.666666667	0	96.428571429	0	0	2	1	1	1	1	1	1	0	0	A	A	0	A	0	0	0	0	1	3	A	0	5	0	0	0	0	0
1412	0	1	1	2	2	2	1	0	A	1	A	0	0	0	55.039918388	47.613789154	0	88.888888889	1	82.142857143	1.0625	2.0625	1	1	1	1	1	1	1	0	0	A	A	0	A	0	0	0	0	1	3	A	0	5	0	0	0	0	0
1413	0	1	2	2	3	1	0	0	A	0	A	0	0	0	57.760988253	57.060725836	0	100	0	100	0	0	0	0	0	A	A	A	A	A	0	A	A	0	A	0	1	0	2	0	3	A	0	0	0	0	0	0	0
1414	0	1	2	2	1	2	1	0	A	0	A	0	0	0	57.760988253	57.060725836	3	88.888888889	2	75	7	12	1	0	0	A	A	A	A	A	0	A	A	0	A	0	1	0	2	0	3	A	0	0	0	0	0	0	0
1415	0	2	2	2	1	1	1	0	A	0	A	0	0	0	52.879157011	43.352753428	10	55.555555556	3	71.428571429	28	41	1	0	0	A	A	A	A	A	0	A	A	0	A	0	0	1	1	0	3	A	0	11	0	0	0	0	0
1416	0	2	2	2	1	2	1	0	A	0	A	0	0	0	52.879157011	43.352753428	0	100	2	92.857142857	0	2	1	0	0	A	A	A	A	A	0	A	A	0	A	0	0	1	1	0	3	A	0	11	0	0	0	0	0
1417	0	1	2	2	1	1	1	0	A	0	A	1	0	0	50.477670636	57.397165848	0	97.222222222	1	96.428571429	5	6	1	0	0	A	A	A	A	A	0	A	A	0	A	0	0	0	1	0	1	3	0	4	0	0	0	0	0
1418	0	1	2	2	2	2	0	0	A	0	A	1	0	0	50.477670636	57.397165848	1	94.444444444	1	96.428571429	3	5	0	0	0	A	A	A	A	A	0	A	A	0	A	0	0	0	1	0	1	3	0	4	0	0	0	0	0
1419	0	1	2	2	2	1	0	1	A	0	A	1	0	0	39.531989756	54.447239509	2	88.888888889	2	85.714285714	0	4	0	0	0	A	A	A	A	A	0	A	A	0	A	1	0	1	0	0	1	4	0	12	0	0	0	0	0
1420	0	1	2	2	1	2	0	1	A	0	A	1	0	0	39.531989756	54.447239509	2	88.888888889	0	100	0	2	0	0	0	A	A	A	A	A	0	A	A	0	A	1	0	1	0	0	1	4	0	12	0	0	0	0	0
1421	0	1	2	2	2	1	0	0	A	0	A	0	0	0	57.760988253	57.060725836	0	100	2	92.857142857	2	4	0	0	0	A	A	A	A	A	0	A	A	1	0	0	0	0	1	0	1	4	1	1	0	0	0	0	0
1422	0	1	2	2	2	2	0	0	A	0	A	0	0	0	57.760988253	57.060725836	0	100	1	96.428571429	0	1	0	0	0	A	A	A	A	A	0	A	A	1	0	0	0	0	1	0	1	4	1	1	0	0	0	0	0
1423	0	1	2	2	2	1	0	0	A	0	A	0	0	0	56.436424736	59.530537607	0	100	0	100	0	0	0	0	0	A	A	A	A	A	0	A	A	0	A	0	0	0	4	0	1	3	0	3	0	0	0	0	0
1424	0	1	2	2	2	2	0	0	A	0	A	0	0	0	56.436424736	59.530537607	0	100	0	100	0	0	0	0	0	A	A	A	A	A	0	A	A	0	A	0	0	0	4	0	1	3	0	3	0	0	0	0	0
1425	0	1	2	2	2	1	0	0	A	1	A	1	0	0	59.106267213	54.099332154	0	100	0	100	0	0	0	1	0	A	A	A	A	A	0	A	A	0	A	0	1	0	3	0	1	1	0	3	0	0	0	0	1
1426	0	1	2	2	2	2	1	0	A	1	A	1	0	0	59.106267213	54.099332154	0	94.444444444	1	96.428571429	3	4	1	1	1	0	A	0	A	0	0	A	A	0	A	0	1	0	3	0	1	1	0	3	0	0	0	0	1
1427	0	2	2	2	1	1	1	0	A	0	A	1	0	0	60.472261616	50.646356561	1	94.444444444	2	92.857142857	8	11	2	1	0	A	A	A	A	A	0	A	A	0	A	0	0	1	1	1	1	2	0	10	0	0	0	0	0
1428	0	2	2	2	1	2	1	0	A	0	A	1	0	0	60.472261616	50.646356561	1	94.444444444	1	96.428571429	5	7	1	0	0	A	A	A	A	A	0	A	A	0	A	0	0	1	1	1	1	2	0	10	0	0	0	0	0
1429	0	2	2	2	5	1	1	0	A	0	A	1	0	0	56.540667639	50.253640373	1	91.666666667	0	100	1	2	1	0	0	A	A	A	A	A	0	A	A	0	A	0	0	0	1	0	1	3	0	13	1	0	0	0	0
1430	0	2	2	2	1	2	1	0	A	0	A	1	0	0	56.540667639	50.253640373	7	63.888888889	3	67.857142857	23.375	33.375	2	0	1	0	A	0	A	0	0	A	A	0	A	0	0	0	1	0	1	3	0	13	1	0	0	0	0
1431	0	1	2	2	2	1	1	0	A	0	A	0	0	0	27.83397517	51.987258577	2	88.888888889	0	100	3.4	5.4	1	0	0	A	A	A	A	A	0	A	A	1	0	0	1	0	0	0	1	5	0	8	0	0	0	0	0
1432	0	1	2	2	2	2	1	0	A	0	A	0	0	0	27.83397517	51.987258577	1	91.666666667	0	100	2.4285714286	3.4285714286	1	0	0	A	A	A	A	A	0	A	A	1	0	0	1	0	0	0	1	5	0	8	0	0	0	0	0
1433	0	1	2	1	1	1	1	0	A	0	A	1	0	0	51.003415587	56.353823603	4	62.5	2	39.285714286	7.4375	13.4375	2	1	1	1	1	1	1	1	0	A	A	0	A	0	0	1	2	1	1	1	0	7	0	0	0	0	0
1434	0	1	2	1	2	2	1	0	A	0	A	1	0	0	51.003415587	56.353823603	0	94.444444444	0	96.428571429	2.125	2.125	1	0	0	A	A	A	A	A	0	A	A	0	A	0	0	1	2	1	1	1	0	7	0	0	0	0	0
1435	0	2	2	2	2	1	1	0	A	0	A	1	0	0	64.18884458	36.201584003	1	94.444444444	2	85.714285714	3	6	1	0	0	A	A	A	A	A	0	A	A	0	A	0	1	0	2	0	1	1	0	17	0	0	0	0	0
1436	0	2	2	2	2	2	1	0	A	0	A	1	0	0	64.18884458	36.201584003	1	86.111111111	2	85.714285714	10	13	2	0	0	A	A	A	A	A	0	A	A	0	A	0	1	0	2	0	1	1	0	17	0	0	0	0	0
1437	0	1	2	2	1	1	1	1	A	0	A	1	0	0	31.182661718	47.828875798	1	91.666666667	1	96.428571429	3	5	2	0	0	A	A	A	A	A	0	A	A	1	0	1	0	0	1	1	1	14	0	24	1	0	0	0	0
1438	0	1	2	2	1	2	1	1	A	0	A	1	0	0	31.182661718	47.828875798	8	58.333333333	4	46.428571429	22	34	2	0	0	A	A	A	A	A	0	A	A	1	0	1	0	0	1	1	1	14	0	24	1	0	0	0	0
1439	0	1	1	2	2	1	1	1	A	1	A	1	0	0	53.319360012	49.535708087	1	94.444444444	0	100	2.2666666667	3.2666666667	1	0	0	A	A	A	A	A	0	A	A	0	A	0	0	1	2	0	1	5	1	12	0	0	0	0	0
1440	0	1	1	2	2	2	1	1	A	1	A	1	0	0	53.319360012	49.535708087	3	88.888888889	0	100	3.4	6.4	1	0	0	A	A	A	A	A	0	A	A	0	A	0	0	1	2	0	1	5	1	12	0	0	0	0	0
1441	0	1	1	1	1	1	1	1	A	0	A	1	0	0	43.459969447	58.227007979	5	72.222222222	3	78.571428571	6	14	2	0	1	1	1	1	1	0	0	A	A	0	A	0	0	1	0	1	3	A	0	0	0	0	0	0	0
1442	0	1	1	1	2	2	0	1	A	0	A	1	0	0	43.459969447	58.227007979	0	100	2	92.857142857	0	2	0	0	0	A	A	A	A	A	0	A	A	0	A	0	0	1	0	1	3	A	0	0	0	0	0	0	0
1443	0	1	1	2	2	1	1	1	A	1	A	1	0	0	59.18230401	51.385434485	6	63.888888889	2	85.714285714	9	17	1	0	0	A	A	A	A	A	0	A	A	0	A	0	1	0	3	1	3	A	0	0	0	0	0	0	0
1444	0	1	1	2	2	2	1	1	A	1	A	1	0	0	59.18230401	51.385434485	7	66.666666667	2	85.714285714	7	16	1	1	0	A	A	A	A	A	0	A	A	0	A	0	1	0	3	1	3	A	0	0	0	0	0	0	0
1445	0	1	2	1	3	1	1	1	1	0	A	1	1	0	36.584735811	49.926326899	8	58.333333333	4	71.428571429	23	35	1	0	0	A	A	A	A	A	0	A	A	0	A	1	D	1	0	1	1	7	2	8	1	0	0	0	0
1446	0	1	2	1	1	2	1	1	1	0	A	1	1	0	36.584735811	49.926326899	8.75	37.5	4	71.428571429	28	40.75	2	1	0	A	A	A	A	A	0	A	A	0	A	1	D	1	0	1	1	7	2	8	1	0	0	0	0
1447	0	2	2	2	2	1	1	1	A	1	A	1	1	1	45.745505625	44.70159665	9	50	4	85.714285714	31	44	2	1	0	A	A	A	A	A	0	A	A	0	A	0	0	0	0	0	3	A	1	5	0	0	0	0	0
1448	0	2	2	2	2	2	1	1	A	1	A	1	1	1	45.745505625	44.70159665	7	58.333333333	4	85.714285714	30	41	2	0	0	A	A	A	A	A	0	A	A	0	A	0	0	0	0	0	3	A	1	5	0	0	0	0	0
1449	0	1	2	2	2	1	1	1	A	1	A	1	0	0	50.008049082	49.752217936	2	83.333333333	0	100	6	8	1	0	0	A	A	A	A	A	0	A	A	0	A	0	0	0	1	1	1	5	1	8	0	0	0	0	0
1450	0	1	2	2	2	2	1	1	A	1	A	1	0	0	50.008049082	49.752217936	1	88.888888889	0	100	4	5	1	0	0	A	A	A	A	A	0	A	A	0	A	0	0	0	1	1	1	5	1	8	0	0	0	0	0
1451	0	1	2	2	1	1	0	0	A	0	A	1	0	0	57.760988253	57.060725836	0	97.222222222	3	89.285714286	1	4	0	0	0	A	A	A	A	A	0	A	A	0	A	0	0	1	1	0	1	2	0	3	0	0	0	0	0
1452	0	1	2	2	5	2	1	0	A	0	A	1	0	0	57.760988253	57.060725836	0	97.222222222	1	96.428571429	1	2	1	0	0	A	A	A	A	A	0	A	A	0	A	0	0	1	1	0	1	2	0	3	0	0	0	0	0
1453	0	1	1	2	1	1	0	1	A	0	A	0	0	0	56.415709293	60.022119518	0	100	0	100	0	0	0	0	D	A	A	A	A	A	0	A	A	0	A	0	0	0	4	1	3	A	0	1	0	0	0	0	0
1454	0	1	1	2	1	2	0	1	A	0	A	0	0	0	56.415709293	60.022119518	0	86.111111111	1	82.142857143	0	1	0	0	D	A	A	A	A	A	0	A	A	0	A	0	0	0	4	1	3	A	0	1	0	0	0	0	0
1455	0	1	2	2	1	1	0	0	A	0	A	0	0	0	63.609826877	31.46519102	1	90.625	1	96.428571429	4.5333333333	6.5333333333	0	0	0	A	A	A	A	A	0	A	A	0	A	0	0	0	1	1	1	2	0	20	1	0	0	0	0
1456	0	1	2	2	4	2	0	0	A	0	A	0	0	0	63.609826877	31.46519102	0	100	1	96.428571429	5.6666666667	6.6666666667	0	0	0	A	A	A	A	A	0	A	A	0	A	0	0	0	1	1	1	2	0	20	1	0	0	0	0
1457	0	1	1	1	1	1	1	0	A	0	A	1	0	0	41.743043865	40.810047897	4	72.222222222	5	75	15.9375	24.9375	2	0	0	A	A	A	A	A	0	A	A	0	A	0	0	1	5	0	1	1	0	7	0	0	0	0	0
1458	0	1	1	1	1	2	1	0	A	0	A	1	0	0	41.743043865	40.810047897	5	66.666666667	5	64.285714286	22.3125	32.3125	2	0	0	A	A	A	A	A	0	A	A	0	A	0	0	1	5	0	1	1	0	7	0	0	0	0	0
1459	0	2	2	2	2	1	0	0	A	0	A	1	0	0	52.07841898	48.317446742	0	100	0	100	0	0	0	1	0	A	A	A	A	A	0	A	A	0	A	0	0	1	2	0	1	1	0	12	0	0	0	0	0
1460	0	2	2	2	2	2	0	0	A	0	A	1	0	0	52.07841898	48.317446742	0	96.875	0	92.857142857	1	1	0	0	0	A	A	A	A	A	0	A	A	0	A	0	0	1	2	0	1	1	0	12	0	0	0	0	0
1461	0	2	2	2	1	1	1	0	A	0	A	1	0	0	45.530520537	48.06172304	3	83.333333333	3	78.571428571	9.5625	15.5625	1	1	0	A	A	A	A	A	0	A	A	0	A	0	1	1	1	1	1	4	0	11	1	0	0	0	0
1462	0	2	2	2	1	2	1	0	A	0	A	1	0	0	45.530520537	48.06172304	1	88.888888889	2	85.714285714	9.5625	12.5625	1	0	0	A	A	A	A	A	0	A	A	0	A	0	1	1	1	1	1	4	0	11	1	0	0	0	0
1463	0	1	2	2	2	1	1	0	A	0	A	1	0	0	51.003415587	56.353823603	1	90.625	4	78.571428571	18	23	2	0	0	A	A	A	A	A	0	A	A	1	0	0	0	1	4	0	1	2	1	7	0	0	0	0	0
1464	0	1	2	2	2	2	1	0	A	0	A	1	0	0	51.003415587	56.353823603	1	94.444444444	4	85.714285714	12	17	2	0	0	A	A	A	A	A	0	A	A	1	0	0	0	1	4	0	1	2	1	7	0	0	0	0	0
1465	0	1	2	2	2	1	1	0	A	1	A	0	0	0	52.911365534	58.298224833	0	97.222222222	0	100	0	0	1	0	0	A	A	A	A	A	0	A	A	0	A	0	0	0	1	0	1	5	0	3	0	0	0	0	0
1466	0	1	2	2	2	2	0	0	A	1	A	0	0	0	52.911365534	58.298224833	0	97.222222222	0	100	0	0	0	0	0	A	A	A	A	A	0	A	A	0	A	0	0	0	1	0	1	5	0	3	0	0	0	0	0
1467	0	2	2	1	1	1	1	1	A	0	A	1	1	0	42.220050812	54.839255038	10	50	4	64.285714286	33	47	2	0	0	A	A	A	A	A	0	A	A	0	A	0	0	1	1	1	3	A	0	6	0	0	0	0	0
1468	0	2	2	1	1	2	1	1	A	0	A	1	1	0	42.220050812	54.839255038	8	50	2	67.857142857	27	37	2	0	0	A	A	A	A	A	0	A	A	0	A	0	0	1	1	1	3	A	0	6	0	0	0	0	0
1469	0	1	1	1	1	1	1	0	A	0	A	1	0	0	51.53276063	43.386396499	3	77.777777778	3	75	10	16	2	1	1	1	1	D	A	1	0	A	A	0	A	0	0	0	1	1	1	1	0	41	0	0	0	0	0
1470	0	1	1	1	2	2	0	0	A	0	A	1	0	0	51.53276063	43.386396499	0	100	0	100	0	0	0	0	0	A	A	A	A	A	0	A	A	0	A	0	0	0	1	1	1	1	0	41	0	0	0	0	0
1471	0	2	2	2	2	1	1	0	A	0	A	1	0	0	53.167286418	54.963503423	2	86.111111111	2	78.571428571	13	17	2	1	0	A	A	A	A	A	0	A	A	0	A	0	1	1	4	1	1	2	1	3	0	0	0	0	0
1472	0	2	2	2	2	2	0	0	A	0	A	1	0	0	53.167286418	54.963503423	0	100	0	100	0	0	0	0	0	A	A	A	A	A	0	A	A	0	A	0	1	1	4	1	1	2	1	3	0	0	0	0	0
1473	0	1	2	2	2	1	0	1	A	1	A	0	0	0	56.415709293	60.022119518	0	100	0	100	0	0	0	0	0	A	A	A	A	A	0	A	A	0	A	0	0	0	4	0	1	2	0	0	0	0	0	0	0
1474	0	1	2	2	1	2	0	1	A	1	A	0	0	0	56.415709293	60.022119518	0	100	0	100	0	0	0	0	0	A	A	A	A	A	0	A	A	0	A	0	0	0	4	0	1	2	0	0	0	0	0	0	0
1475	0	1	1	2	1	1	0	0	A	0	A	0	0	0	48.212844379	65.459148713	0	100	0	100	0	0	0	0	0	A	A	A	A	A	0	A	A	1	0	1	0	0	2	0	1	2	2	0	0	0	0	0	0
1476	0	1	1	2	1	2	0	0	A	0	A	0	0	0	48.212844379	65.459148713	0	100	0	100	0	0	0	0	0	A	A	A	A	A	0	A	A	1	0	1	0	0	2	0	1	2	2	0	0	0	0	0	0
1477	0	1	1	2	A	1	1	0	A	0	A	0	0	0	56.146915884	57.162341115	9	47.222222222	4	64.285714286	17	30	1	1	1	1	1	1	1	0	0	A	A	0	A	0	0	0	1	1	3	A	0	0	0	0	0	0	0
1478	0	1	1	2	A	2	1	0	A	0	A	0	0	0	56.146915884	57.162341115	0	100	0	100	0	0	1	1	1	1	1	1	1	0	0	A	A	0	A	0	0	0	1	1	3	A	0	0	0	0	0	0	0
1479	0	2	2	1	1	1	1	0	A	1	A	0	0	1	35.589380332	63.638388912	8	52.777777778	2	42.857142857	18	28	2	0	0	A	A	A	A	A	0	A	A	0	A	0	1	1	1	0	1	4	0	1	1	0	0	0	0
1480	0	2	2	1	1	2	1	0	A	1	A	0	0	1	35.589380332	63.638388912	2	77.777777778	1	67.857142857	8	11	1	0	0	A	A	A	A	A	0	A	A	0	A	0	1	1	1	0	1	4	0	1	1	0	0	0	0
1481	0	1	2	2	1	1	1	1	A	1	A	0	0	0	42.914311097	53.295957735	0	96.875	4	78.571428571	7.4375	11.4375	1	1	1	0	A	1	1	1	0	A	A	1	0	0	1	1	3	1	1	7	0	6	0	0	0	0	0
1482	0	1	2	2	1	2	1	1	A	1	A	0	0	0	42.914311097	53.295957735	0	100	4	85.714285714	9	13	1	0	0	A	A	A	A	A	0	A	A	1	0	0	1	1	3	1	1	7	0	6	0	0	0	0	0
1483	0	1	1	2	2	1	0	0	A	0	A	0	0	0	58.050497104	59.428922327	0	100	0	100	0	0	0	0	0	A	A	A	A	A	0	A	A	0	A	0	0	0	1	0	3	A	0	8	0	0	0	0	0
1484	0	1	1	2	1	2	0	0	A	0	A	0	0	0	58.050497104	59.428922327	0	100	0	100	0	0	0	0	0	A	A	A	A	A	0	A	A	0	A	0	0	0	1	0	3	A	0	8	0	0	0	0	0
1485	0	1	1	2	1	1	0	0	A	1	A	1	0	1	54.512565379	52.002109741	0	100	1	96.428571429	0	1	0	0	0	A	A	A	A	A	0	A	A	0	A	0	0	1	1	1	1	6	0	4	1	0	0	0	0
1486	0	1	1	2	2	2	1	0	A	1	A	1	0	1	54.512565379	52.002109741	1	94.444444444	2	92.857142857	1	4	1	D	0	A	A	A	A	A	0	A	A	0	A	0	0	1	1	1	1	6	0	4	1	0	0	0	0
1487	0	1	2	2	2	1	1	1	A	1	A	1	1	1	57.459549016	45.008904593	1	77.777777778	2	60.714285714	10	13	2	1	0	A	A	A	A	A	0	A	A	0	A	0	0	1	3	0	1	4	0	8	1	0	0	0	0
1488	0	1	2	2	2	2	0	1	A	1	A	1	1	1	57.459549016	45.008904593	7	55.555555556	3	57.142857143	23	33	0	0	0	A	A	A	A	A	0	A	A	0	A	0	0	1	3	0	1	4	0	8	1	0	0	0	0
1489	0	1	1	1	1	1	1	0	A	0	A	1	0	0	37.79290845	61.46588013	5	71.875	2	71.428571429	11.6875	18.6875	2	0	1	1	D	1	D	0	0	A	A	0	A	0	0	1	3	M	1	5	2	0	0	0	0	0	0
1490	0	1	1	1	1	2	1	0	A	0	A	1	0	0	37.79290845	61.46588013	4	75	2	92.857142857	9.5625	15.5625	2	0	0	A	A	A	A	A	0	A	A	0	A	0	0	1	3	M	1	5	2	0	0	0	0	0	0
1491	0	1	1	1	2	1	1	0	A	0	A	0	0	0	17.565870877	69.816229008	4	69.444444444	1	85.714285714	32	37	2	0	0	A	A	A	A	A	1	1	0	0	A	0	0	0	3	1	1	2	0	9	0	0	0	0	0
1492	0	1	1	1	1	2	1	0	A	0	A	0	0	0	17.565870877	69.816229008	3	77.777777778	1	89.285714286	25	29	2	0	0	A	A	A	A	A	1	1	0	0	A	0	0	0	3	1	1	2	0	9	0	0	0	0	0
1493	0	1	2	2	2	1	1	0	A	0	A	1	0	0	57.217113244	55.201572801	1	86.111111111	0	89.285714286	4	5	1	1	0	A	A	A	A	A	0	A	A	0	A	0	0	0	0	0	3	A	0	1	0	0	0	0	0
1494	0	1	2	2	2	2	1	0	A	0	A	1	0	0	57.217113244	55.201572801	1	88.888888889	0	89.285714286	5	6	1	0	0	A	A	A	A	A	0	A	A	0	A	0	0	0	0	0	3	A	0	1	0	0	0	0	0
1495	0	1	2	2	1	1	1	1	A	1	A	0	0	0	39.412015466	61.186231464	0	97.222222222	1	96.428571429	0	1	1	0	0	A	A	A	A	A	0	A	A	1	0	0	0	0	2	1	1	6	0	5	0	0	0	0	0
1496	0	1	2	2	2	2	1	1	A	1	A	0	0	0	39.412015466	61.186231464	0	97.222222222	0	100	0	0	1	0	0	A	A	A	A	A	0	A	A	1	0	0	0	0	2	1	1	6	0	5	0	0	0	0	0
1497	0	1	1	2	2	1	0	0	A	0	A	0	0	0	53.45679527	57.331699915	0	100	0	96.428571429	0	0	0	0	0	A	A	A	A	A	0	A	A	0	A	0	0	0	1	0	1	3	0	0	0	0	0	0	0
1498	0	1	1	2	1	2	0	0	A	0	A	0	0	0	53.45679527	57.331699915	0	100	0	92.857142857	0	0	0	0	0	A	A	A	A	A	0	A	A	0	A	0	0	0	1	0	1	3	0	0	0	0	0	0	0
1499	0	1	2	2	1	1	1	1	A	1	A	1	0	0	54.33201537	52.478786886	1	88.888888889	0	85.714285714	2	3	1	0	1	1	1	1	1	0	0	A	A	0	A	0	1	0	3	1	1	1	2	9	0	0	0	0	0
1500	0	1	2	2	2	2	1	1	A	1	A	1	0	0	54.33201537	52.478786886	1	94.444444444	0	92.857142857	1	2	1	0	0	A	A	A	A	A	0	A	A	0	A	0	1	0	3	1	1	1	2	9	0	0	0	0	0
1501	0	1	1	2	1	1	0	0	A	0	A	0	0	0	56.705218144	62.390316009	0	97.222222222	0	100	0	0	0	0	0	A	A	A	A	A	0	A	A	0	A	0	0	1	4	1	1	2	0	2	1	0	0	0	0
1502	0	1	1	2	2	2	0	0	A	0	A	0	0	0	56.705218144	62.390316009	0	97.222222222	0	100	0	0	0	0	0	A	A	A	A	A	0	A	A	0	A	0	0	1	4	1	1	2	0	2	1	0	0	0	0
1503	0	1	1	2	1	1	1	1	A	1	A	1	0	0	42.164094412	46.259998871	1	86.111111111	2	78.571428571	18	21	1	0	0	A	A	A	A	A	0	A	A	1	0	0	0	0	1	1	1	5	2	12	0	0	0	0	0
1504	0	1	1	2	2	2	1	1	A	1	A	1	0	0	42.164094412	46.259998871	3	77.777777778	3	64.285714286	19	25	1	0	0	A	A	A	A	A	0	A	A	1	0	0	0	0	1	1	1	5	2	12	0	0	0	0	0
1505	0	1	1	2	1	1	0	0	A	1	A	0	0	0	56.143213078	57.628667694	0	100	1	67.857142857	3.4	4.4	0	1	1	0	A	1	1	0	1	1	1	1	0	1	1	1	4	1	1	3	0	5	1	0	0	0	0
1506	0	1	1	2	2	2	0	0	A	1	A	0	0	0	56.143213078	57.628667694	0	100	1	96.428571429	1.1333333333	2.1333333333	0	0	0	A	A	A	A	A	1	1	1	1	0	1	1	1	4	1	1	3	0	5	1	0	0	0	0
1507	0	1	1	2	2	1	0	1	A	0	A	1	0	0	57.492194845	54.200947433	0	100	0	96.428571429	0	0	0	0	0	A	A	A	A	A	0	A	A	0	A	0	0	1	1	1	1	2	0	0	0	0	0	0	0
1508	0	1	1	2	1	2	1	1	A	0	A	1	0	0	57.492194845	54.200947433	1	91.666666667	0	100	0	1	1	0	0	A	A	A	A	A	0	A	A	0	A	0	0	1	1	1	1	2	0	0	0	0	0	0	0
1509	0	1	1	2	4	1	0	1	A	1	A	0	0	0	36.581668051	61.194225402	0	100	2	92.857142857	0	2	0	0	0	A	A	A	A	A	0	A	A	0	A	0	0	0	4	1	1	4	1	2	0	0	0	0	0
1510	0	1	1	2	1	2	0	1	A	1	A	0	0	0	36.581668051	61.194225402	0	100	1	96.428571429	0	1	0	1	1	0	A	0	A	0	0	A	A	0	A	0	0	0	4	1	1	4	1	2	0	0	0	0	0
1511	0	2	2	1	1	1	1	1	A	0	A	0	0	0	44.398276326	61.858639447	2	88.888888889	3	82.142857143	14	19	2	0	0	A	A	A	A	A	0	A	A	1	0	0	0	1	1	1	1	2	0	8	0	0	0	0	0
1512	0	2	2	1	1	2	1	1	A	0	A	0	0	0	44.398276326	61.858639447	2	91.666666667	4	78.571428571	16	22	2	0	0	A	A	A	A	A	0	A	A	1	0	0	0	1	1	1	1	2	0	8	0	0	0	0	0
1513	0	1	1	2	2	1	0	0	A	0	A	0	0	0	49.675149263	59.289961953	0	100	0	92.857142857	0	0	0	0	0	A	A	A	A	A	0	A	A	0	A	0	0	1	4	1	3	A	0	0	0	0	0	0	0
1514	0	1	1	2	2	2	1	0	A	0	A	0	0	0	49.675149263	59.289961953	6	61.111111111	2	67.857142857	6	14	2	1	1	1	1	1	1	0	0	A	A	0	A	0	0	1	4	1	3	A	0	0	0	0	0	0	0
1515	0	3	2	1	1	1	1	0	A	0	A	1	0	0	48.040798758	54.129730579	5	63.888888889	3	75	20	28	2	1	1	1	1	1	1	1	0	A	A	0	A	0	0	1	1	0	1	5	1	6	0	0	0	0	0
1516	0	3	2	1	1	2	1	0	A	0	A	1	0	0	48.040798758	54.129730579	0	100	0	92.857142857	0	0	1	0	0	A	A	A	A	A	0	A	A	0	A	0	0	1	1	0	1	5	1	6	0	0	0	0	0
1517	0	3	1	2	1	1	1	0	A	0	A	0	0	0	51.899423699	45.968445933	5	75	2	85.714285714	3.1875	10.1875	1	0	0	A	A	A	A	A	0	A	A	D	A	0	1	0	2	0	3	A	1	2	0	0	0	0	0
1518	0	3	1	2	1	2	1	0	A	0	A	0	0	0	51.899423699	45.968445933	2	83.333333333	1	96.428571429	5.6666666667	8.6666666667	1	0	0	A	A	A	A	A	0	A	A	D	A	0	1	0	2	0	3	A	1	2	0	0	0	0	0
1519	0	1	2	2	2	1	1	0	A	1	A	0	0	1	49.675149263	59.289961953	0	97.222222222	0	100	0	0	1	0	0	A	A	A	A	A	0	A	A	0	A	0	0	1	2	0	1	1	1	3	0	0	0	0	0
1520	0	1	2	2	2	2	1	0	A	1	A	0	0	1	49.675149263	59.289961953	2	86.111111111	2	92.857142857	14.875	18.875	2	0	0	A	A	A	A	A	0	A	A	0	A	0	0	1	2	0	1	1	1	3	0	0	0	0	0
1521	0	1	2	2	2	1	1	0	A	0	A	0	0	0	53.850109719	56.176427737	0	100	0	100	0	0	1	0	0	A	A	A	A	A	0	A	A	0	A	0	1	0	3	0	1	3	1	4	1	0	0	0	0
1522	0	1	2	2	2	2	0	0	A	0	A	0	0	0	53.850109719	56.176427737	0	100	0	100	0	0	0	0	0	A	A	A	A	A	0	A	A	0	A	0	1	0	3	0	1	3	1	4	1	0	0	0	0
1523	0	2	1	2	2	1	1	0	A	0	A	1	0	0	40.639602582	61.288484263	0	88.888888889	1	85.714285714	0	1	1	0	1	1	1	0	A	0	0	A	A	0	A	0	1	0	5	1	1	4	0	2	0	0	0	0	0
1524	0	2	1	2	1	2	1	0	A	0	A	1	0	0	40.639602582	61.288484263	0	100	1	96.428571429	0	1	1	0	0	A	A	A	A	A	0	A	A	0	A	0	1	0	5	1	1	4	0	2	0	0	0	0	0
1525	0	3	1	2	1	1	1	0	A	0	A	1	0	0	56.705218144	62.390316009	0	97.222222222	1	92.857142857	0	1	1	0	0	A	A	A	A	A	0	A	A	0	A	0	0	0	1	0	1	2	0	1	0	0	0	0	0
1526	0	3	1	2	1	2	1	0	A	0	A	1	0	0	56.705218144	62.390316009	0	100	0	100	0	0	1	0	0	A	A	A	A	A	0	A	A	0	A	0	0	0	1	0	1	2	0	1	0	0	0	0	0
1527	0	1	2	2	2	1	1	1	A	1	A	0	0	0	56.146915884	57.162341115	0	100	1	96.428571429	1	2	1	0	0	A	A	A	A	A	0	A	A	0	A	0	0	0	2	0	1	4	0	4	0	0	0	0	0
1528	0	1	2	2	2	2	1	1	A	1	A	0	0	0	56.146915884	57.162341115	1	96.875	1	96.428571429	1	3	2	0	0	A	A	A	A	A	0	A	A	0	A	0	0	0	2	0	1	4	0	4	0	0	0	0	0
1529	0	2	1	3	2	1	0	0	A	0	A	0	0	0	57.760988253	57.060725836	0	100	0	100	0	0	0	0	0	A	A	A	A	A	0	A	A	0	A	0	0	0	0	0	3	A	0	0	0	0	0	0	0
1530	0	2	1	3	2	2	0	0	A	0	A	0	0	0	57.760988253	57.060725836	0	100	0	100	0	0	0	0	0	A	A	A	A	A	0	A	A	0	A	0	0	0	0	0	3	A	0	0	0	0	0	0	0
1531	0	1	2	2	1	1	0	0	A	0	A	1	0	0	53.45679527	57.331699915	0	100	1	92.857142857	1	2	0	0	0	A	A	A	A	A	0	A	A	1	0	0	0	1	3	0	3	A	0	1	0	0	0	0	0
1532	0	1	2	2	1	2	0	0	A	0	A	1	0	0	53.45679527	57.331699915	0	100	2	92.857142857	0	2	0	0	0	A	A	A	A	A	0	A	A	1	0	0	0	1	3	0	3	A	0	1	0	0	0	0	0
1533	0	2	2	2	2	1	1	1	A	0	A	1	1	0	51.565857959	55.362043354	3	88.888888889	0	100	1	4	2	0	0	A	A	A	A	A	0	A	A	0	A	0	0	0	1	0	1	3	0	5	0	0	0	0	0
1534	0	2	2	2	2	2	0	1	A	0	A	1	1	0	51.565857959	55.362043354	0	100	0	100	0	0	0	0	0	A	A	A	A	A	0	A	A	0	A	0	0	0	1	0	1	3	0	5	0	0	0	0	0
1535	0	2	2	1	1	1	1	0	A	0	A	0	0	0	R	R	2	77.777777778	2	78.571428571	11	15	2	0	0	A	A	A	A	A	0	A	A	R	R	R	R	R	R	R	1	3	R	R	0	0	0	0	0
1536	0	2	2	1	1	2	0	0	A	0	A	0	0	0	R	R	2	77.777777778	2	92.857142857	11	15	0	0	0	A	A	A	A	A	0	A	A	R	R	R	R	R	R	R	1	3	R	R	0	0	0	0	0
1537	0	1	1	2	A	1	1	0	A	1	A	1	0	0	55.934823274	42.837693452	1	86.111111111	0	82.142857143	6	7	1	1	0	A	A	A	A	A	0	A	A	0	A	0	1	1	3	0	1	1	1	27	0	0	0	0	0
1538	0	1	1	2	A	2	1	0	A	1	A	1	0	0	55.934823274	42.837693452	1	91.666666667	0	85.714285714	3	4	1	0	0	A	A	A	A	A	0	A	A	0	A	0	1	1	3	0	1	1	1	27	0	0	0	0	0
1539	0	1	2	1	A	1	1	0	A	1	A	1	0	1	55.025402617	41.324241593	8	52.777777778	6	53.571428571	23	37	2	0	0	A	A	A	A	A	0	A	A	0	A	0	0	1	2	0	1	6	0	8	0	0	0	0	0
1540	0	1	2	1	A	2	1	0	A	1	A	1	0	1	55.025402617	41.324241593	6	69.444444444	4	71.428571429	19	29	2	0	0	A	A	A	A	A	0	A	A	0	A	0	0	1	2	0	1	6	0	8	0	0	0	0	0
1541	0	1	1	2	2	1	D	1	A	1	A	1	0	0	58.005644672	44.186526272	1	94.444444444	1	85.714285714	0	2	D	0	0	A	A	A	A	A	0	A	A	0	A	0	0	1	0	1	3	A	0	10	0	0	0	0	0
1542	0	1	1	2	1	2	D	1	A	1	A	1	0	0	58.005644672	44.186526272	2	83.333333333	2	78.571428571	1	5	D	1	1	0	A	0	A	0	0	A	A	0	A	0	0	1	0	1	3	A	0	10	0	0	0	0	0
1543	0	1	1	2	2	1	1	1	A	1	A	1	0	0	59.106267213	54.099332154	0	97.222222222	0	92.857142857	0	0	1	0	0	A	A	A	A	A	0	A	A	0	A	0	0	1	3	1	1	1	0	5	0	0	0	0	0
1544	0	1	1	2	2	2	1	1	A	1	A	1	0	0	59.106267213	54.099332154	0	97.222222222	0	96.428571429	0	0	1	0	0	A	A	A	A	A	0	A	A	0	A	0	0	1	3	1	1	1	0	5	0	0	0	0	0
1545	0	2	1	2	2	1	1	0	A	0	A	1	0	0	43.262844108	52.97551189	2	83.333333333	3	85.714285714	9	14	1	1	0	A	A	A	A	A	0	A	A	0	A	0	1	1	3	1	1	1	0	3	1	0	0	0	0
1546	0	2	1	2	2	2	0	0	A	0	A	1	0	0	43.262844108	52.97551189	3	80.555555556	3	82.142857143	21.25	27.25	0	0	0	A	A	A	A	A	0	A	A	0	A	0	1	1	3	1	1	1	0	3	1	0	0	0	0
1547	0	1	2	2	2	1	0	1	A	0	A	1	1	0	52.790688372	26.381787375	0	97.222222222	2	92.857142857	3	5	0	1	0	A	A	A	A	A	0	A	A	0	A	0	0	0	0	1	1	6	0	33	0	0	0	0	1
1548	0	1	2	2	2	2	0	1	A	0	A	1	1	0	52.790688372	26.381787375	0	100	0	100	0	0	0	0	0	A	A	A	A	A	0	A	A	0	A	0	0	0	0	1	1	6	0	33	0	0	0	0	1
1549	0	1	2	2	1	1	1	1	A	0	A	1	0	0	55.875537091	57.696639904	2	80.555555556	0	100	4	6	1	0	0	A	A	A	A	A	0	A	A	1	0	0	0	1	1	0	1	3	1	1	0	0	0	0	0
1550	0	1	2	2	2	2	0	1	A	0	A	1	0	0	55.875537091	57.696639904	0	94.444444444	0	100	4	4	0	0	0	A	A	A	A	A	0	A	A	1	0	0	0	1	1	0	1	3	1	1	0	0	0	0	0
1551	0	1	1	1	1	1	1	0	A	0	A	0	0	0	39.678760747	54.431841453	1	88.888888889	1	89.285714286	1	3	2	1	1	1	1	1	1	0	0	A	A	0	A	0	0	0	1	1	0	A	0	10	M	M	M	M	M
1552	0	1	1	1	2	2	0	0	A	0	A	0	0	0	39.678760747	54.431841453	0	100	0	96.428571429	0	0	0	0	0	A	A	A	A	A	0	A	A	0	A	0	0	0	1	1	0	A	0	10	M	M	M	M	M
1553	0	0	2	1	1	1	1	1	A	1	A	0	0	0	35.705740336	60.286449238	10	44.444444444	5	71.428571429	32	47	2	0	0	A	A	A	A	A	0	A	A	0	A	0	0	0	1	1	1	2	0	2	0	0	0	0	0
1554	0	0	2	1	1	2	1	1	A	1	A	0	0	0	35.705740336	60.286449238	10	44.444444444	5	71.428571429	I	M	2	0	0	A	A	A	A	A	0	A	A	0	A	0	0	0	1	1	1	2	0	2	0	0	0	0	0
1555	0	1	1	2	3	1	1	0	A	0	A	1	0	0	54.801636924	60.123734797	0	94.444444444	0	100	0	0	1	1	0	A	A	A	A	A	0	A	A	0	A	0	0	D	1	1	1	3	0	0	0	0	0	0	0
1556	0	1	1	2	2	2	0	0	A	0	A	1	0	0	54.801636924	60.123734797	0	100	0	92.857142857	0	0	0	0	0	A	A	A	A	A	0	A	A	0	A	0	0	D	1	1	1	3	0	0	0	0	0	0	0
1557	0	1	2	2	2	1	1	0	A	0	A	0	0	0	57.760988253	57.060725836	1	86.111111111	4	78.571428571	4.5333333333	9.5333333333	2	0	0	A	A	A	A	A	0	A	A	0	A	0	0	0	1	0	1	1	0	0	0	0	0	0	1
1558	0	1	2	2	8	2	1	0	A	0	A	0	0	0	57.760988253	57.060725836	0	100	1	96.428571429	2.2666666667	3.2666666667	1	0	0	A	A	A	A	A	0	A	A	0	A	0	0	0	1	0	1	1	0	0	0	0	0	0	1
1559	0	1	1	2	2	1	0	0	A	0	A	1	0	0	58.816758362	51.731135662	0	100	0	100	0	0	0	0	0	A	A	A	A	A	0	A	A	0	A	0	0	1	0	1	3	A	0	6	0	0	0	0	0
1560	0	1	1	2	2	2	0	0	A	0	A	1	0	0	58.816758362	51.731135662	0	100	0	100	0	0	0	0	0	A	A	A	A	A	0	A	A	0	A	0	0	1	0	1	3	A	0	6	0	0	0	0	0
1561	0	1	1	2	2	1	1	1	A	1	A	1	1	1	57.459549016	45.008904593	0	94.444444444	2	92.857142857	3	5	1	0	0	A	A	A	A	A	0	A	A	0	A	0	0	0	1	1	1	2	0	6	0	0	0	0	0
1562	0	1	1	2	2	2	D	1	A	1	A	1	1	1	57.459549016	45.008904593	0	94.444444444	0	100	3	3	1	1	1	0	A	0	A	1	0	A	A	0	A	0	0	0	1	1	1	2	0	6	0	0	0	0	0
1563	0	2	2	2	1	1	1	0	A	0	A	0	0	0	56.146915884	57.162341115	1	91.666666667	1	92.857142857	8	10	1	0	0	A	A	A	A	A	0	A	A	0	A	0	0	0	1	0	1	1	0	0	0	0	0	0	0
1564	0	2	2	2	2	2	1	0	A	0	A	0	0	0	56.146915884	57.162341115	1	91.666666667	1	96.428571429	9	11	1	0	0	A	A	A	A	A	0	A	A	0	A	0	0	0	1	0	1	1	0	0	0	0	0	0	0
1565	0	1	2	2	1	1	1	1	A	0	A	1	0	0	60.451546173	51.137938472	2	83.333333333	1	78.571428571	4	7	1	1	1	1	1	1	1	1	0	A	A	0	A	0	0	0	2	1	3	A	0	0	0	0	0	0	0
1566	0	1	2	2	6	2	1	1	A	0	A	1	0	0	60.451546173	51.137938472	0	100	0	100	0	0	1	0	0	A	A	A	A	A	0	A	A	0	A	0	0	0	2	1	3	A	0	0	0	0	0	0	0
1567	0	1	2	2	1	1	0	0	A	0	A	0	0	0	56.143213078	57.628667694	0	97.222222222	1	92.857142857	0	1	0	0	0	A	A	A	A	A	0	A	A	0	A	0	0	0	1	0	1	1	0	0	1	0	0	0	0
1568	0	1	2	2	1	2	1	0	A	0	A	0	0	0	56.143213078	57.628667694	0	83.333333333	1	71.428571429	0	1	1	1	0	A	A	A	A	A	0	A	A	0	A	0	0	0	1	0	1	1	0	0	1	0	0	0	0
1569	0	2	1	2	1	1	0	0	A	0	A	1	0	0	49.879405455	46.830526973	2.5	90.625	2	71.428571429	7	11.5	0	1	0	A	A	A	A	A	0	A	A	0	A	0	1	1	1	1	1	5	2	15	1	0	0	0	0
1570	0	2	1	2	1	2	0	0	A	0	A	1	0	0	49.879405455	46.830526973	0	100	0	100	2	2	0	1	0	A	A	A	A	A	0	A	A	0	A	0	1	1	1	1	1	5	2	15	1	0	0	0	0
1571	0	1	1	2	1	1	1	0	A	0	A	0	0	0	51.0081331	47.357489355	6	75	3	78.571428571	2.125	11.125	1	0	0	A	A	A	A	A	0	A	A	0	A	0	1	0	2	1	1	1	1	8	0	0	0	0	0
1572	0	1	1	2	1	2	1	0	A	0	A	0	0	0	51.0081331	47.357489355	1	97.222222222	2	92.857142857	0	3	1	0	0	A	A	A	A	A	0	A	A	0	A	0	1	0	2	1	1	1	1	8	0	0	0	0	0
1573	0	1	2	1	1	1	1	1	A	1	A	1	0	0	33.878993029	61.192055206	0	97.222222222	2	82.142857143	17	19	1	0	0	A	A	A	A	A	0	A	A	0	A	0	0	1	1	1	1	4	0	3	1	0	0	0	1
1574	0	1	2	1	1	2	1	1	A	1	A	1	0	0	33.878993029	61.192055206	6	55.555555556	3	75	23.375	32.375	2	0	0	A	A	A	A	A	0	A	A	0	A	0	0	1	1	1	1	4	0	3	1	0	0	0	1
1575	0	1	1	2	1	1	1	0	A	1	A	0	0	0	44.795642367	51.562886423	0	97.222222222	0	96.428571429	0	0	1	1	0	A	A	A	A	A	0	A	A	0	A	0	0	1	5	1	1	2	0	9	0	0	0	0	0
1576	0	1	1	2	1	2	1	0	A	1	A	0	0	0	44.795642367	51.562886423	4	69.444444444	0	92.857142857	0	4	1	1	0	A	A	A	A	A	0	A	A	0	A	0	0	1	5	1	1	2	0	9	0	0	0	0	0
1577	0	1	2	2	5	1	0	0	A	0	A	0	0	0	58.837473805	51.239553752	0	100	0	100	0	0	0	0	0	A	A	A	A	A	0	A	A	0	A	0	0	0	3	0	1	3	0	0	1	0	0	0	0
1578	0	1	2	2	5	2	0	0	A	0	A	0	0	0	58.837473805	51.239553752	0	100	0	100	0	0	0	0	0	A	A	A	A	A	0	A	A	0	A	0	0	0	3	0	1	3	0	0	1	0	0	0	0
1579	0	2	2	2	1	1	1	1	1	1	1	1	1	1	32.225233957	52.321734969	6	62.5	2	67.857142857	25.5	33.5	1	1	0	A	A	A	A	A	0	A	A	1	1	0	1	0	0	1	1	4	1	5	0	0	0	0	0
1580	0	2	2	2	2	2	1	1	1	1	1	1	1	1	32.225233957	52.321734969	4	I	4	58.333333333	17	25	1	0	0	A	A	A	A	A	0	A	A	1	1	0	1	0	0	1	1	4	1	5	0	0	0	0	0
1581	0	1	2	2	1	1	1	1	A	1	A	0	0	0	48.329870303	62.251355635	0	97.222222222	1	96.428571429	0	1	1	0	0	A	A	A	A	A	0	A	A	1	0	0	0	1	1	0	1	1	0	0	0	0	0	0	1
1582	0	1	2	2	1	2	1	1	A	1	A	0	0	0	48.329870303	62.251355635	0	100	0	100	0	0	1	0	0	A	A	A	A	A	0	A	A	1	0	0	0	1	1	0	1	1	0	0	0	0	0	0	1
1583	0	2	1	1	1	1	1	0	A	0	A	0	0	0	46.563089295	56.979194328	2	91.666666667	0	100	4	6	1	1	1	D	A	D	A	D	0	A	A	1	0	0	0	0	1	0	1	3	0	4	1	0	0	0	0
1584	0	2	1	1	1	2	1	0	A	0	A	0	0	0	46.563089295	56.979194328	4	75	3	89.285714286	16	23	2	0	0	A	A	A	A	A	0	A	A	1	0	0	0	0	1	0	1	3	0	4	1	0	0	0	0
1585	0	1	1	2	2	1	0	0	A	1	1	0	0	1	39.561297516	63.393063095	0	86.111111111	0	96.428571429	0	0	0	0	0	A	A	A	A	A	0	A	A	0	A	0	0	0	2	1	1	2	0	1	0	0	0	0	0
1586	0	1	1	2	2	2	1	0	A	1	1	0	0	1	39.561297516	63.393063095	2	80.555555556	2	82.142857143	13	17	2	0	0	A	A	A	A	A	0	A	A	0	A	0	0	0	2	1	1	2	0	1	0	0	0	0	0
1587	0	2	2	2	1	1	1	0	A	0	A	0	0	0	43.237328658	43.688757381	11	50	5	57.142857143	39.3125	55.3125	2	0	1	1	D	1	D	1	0	A	A	0	A	0	0	1	0	0	3	A	0	6	0	0	0	0	0
1588	0	2	2	2	1	2	1	0	A	0	A	0	0	0	43.237328658	43.688757381	9	47.222222222	2	67.857142857	34	45	2	0	0	A	A	A	A	A	0	A	A	0	A	0	0	1	0	0	3	A	0	6	0	0	0	0	0
1589	0	1	1	2	2	1	0	1	A	0	A	0	0	0	49.947645478	61.683413777	0	100	0	100	0	0	0	1	0	A	A	A	A	A	0	A	A	1	1	0	0	0	2	0	1	3	1	0	0	0	0	0	0
1590	0	1	1	2	2	2	1	1	A	0	A	0	0	0	49.947645478	61.683413777	0	100	0	100	0	0	2	0	0	A	A	A	A	A	0	A	A	1	1	0	0	0	2	0	1	3	1	0	0	0	0	0	0
1591	0	1	2	2	4	1	0	1	A	1	A	1	0	0	54.524771982	58.052462956	0	100	0	100	0	0	0	0	0	A	A	A	A	A	0	A	A	0	A	0	1	1	0	1	1	4	0	8	0	0	0	0	0
1592	0	1	2	2	2	2	0	1	A	1	A	1	0	0	54.524771982	58.052462956	0	100	0	100	0	0	0	0	0	A	A	A	A	A	0	A	A	0	A	0	1	1	0	1	1	4	0	8	0	0	0	0	0
1593	0	1	2	2	1	1	0	0	A	0	A	1	0	0	42.118482796	60.847470736	2	91.666666667	1	92.857142857	1.0625	4.0625	0	1	0	A	A	A	A	A	0	A	A	1	0	0	1	1	3	0	3	A	0	11	0	0	0	0	0
1594	0	1	2	2	1	2	0	0	A	0	A	1	0	0	42.118482796	60.847470736	0	100	0	100	0	0	0	0	0	A	A	A	A	A	0	A	A	1	0	0	1	1	3	0	3	A	0	11	0	0	0	0	0
1595	0	2	1	2	2	1	1	1	A	0	A	1	0	0	50.220578999	58.323437036	5	72.222222222	2	85.714285714	9	16	1	0	0	A	A	A	A	A	0	A	A	1	1	0	0	1	1	1	3	A	0	0	0	0	0	0	0
1596	0	2	1	2	1	2	1	1	A	0	A	1	0	0	50.220578999	58.323437036	2	88.888888889	2	89.285714286	9	13	1	0	0	A	A	A	A	A	0	A	A	1	1	0	0	1	1	1	3	A	0	0	0	0	0	0	0
1597	0	1	2	1	1	1	0	1	A	1	A	0	0	0	42.796847867	62.257179377	3	86.111111111	4	85.714285714	4.25	11.25	0	0	1	1	0	1	0	0	0	A	A	1	0	0	0	1	3	0	1	3	0	6	0	0	0	0	0
1598	0	1	2	1	1	2	1	1	A	1	A	0	0	0	42.796847867	62.257179377	11	50	6	50	28.6875	45.6875	2	0	1	1	0	1	0	0	0	A	A	1	0	0	0	1	3	0	1	3	0	6	0	0	0	0	0
1599	0	1	2	2	2	1	0	1	A	1	A	1	0	0	60.985274138	46.385363964	0	100	0	100	0	0	0	0	0	A	A	A	A	A	0	A	A	0	A	0	1	1	2	1	1	3	2	11	1	0	0	0	0
1600	0	1	2	2	2	2	1	1	A	1	A	1	0	0	60.985274138	46.385363964	0	100	0	100	0	0	2	0	0	A	A	A	A	A	0	A	A	0	A	0	1	1	2	1	1	3	2	11	1	0	0	0	0
1601	0	2	2	1	1	1	1	1	1	0	A	0	1	0	26.03236938	45.821128382	13	36.111111111	5	39.285714286	32.866666667	50.866666667	2	0	0	A	A	A	A	A	0	A	A	0	A	0	1	0	1	0	1	4	0	27	1	0	0	0	0
1602	0	2	2	1	1	2	1	1	1	0	A	0	1	0	26.03236938	45.821128382	14	28.125	4	57.142857143	36.266666667	54.266666667	2	1	1	0	A	D	A	1	0	A	A	0	A	0	1	0	1	0	1	4	0	27	1	0	0	0	0
1603	0	1	2	1	2	1	1	1	A	1	A	1	1	1	62.647106201	34.055628193	2	84.375	3	71.428571429	1.1333333333	6.1333333333	2	0	0	A	A	A	A	A	0	A	A	0	A	0	1	1	0	1	1	4	0	24	0	0	0	0	0
1604	0	1	2	1	2	2	1	1	A	1	A	1	1	1	62.647106201	34.055628193	0	91.666666667	0	78.571428571	1.1333333333	1.1333333333	2	0	0	A	A	A	A	A	0	A	A	0	A	0	1	1	0	1	1	4	0	24	0	0	0	0	0
1605	0	1	1	2	2	1	1	0	A	0	A	1	0	0	48.602803824	58.891378894	0	91.666666667	0	96.428571429	5	5	1	0	0	A	A	A	A	A	0	A	A	1	0	0	0	1	1	0	1	3	1	3	0	0	0	0	0
1606	0	1	1	2	2	2	1	0	A	0	A	1	0	0	48.602803824	58.891378894	0	91.666666667	1	92.857142857	5	6	1	0	0	A	A	A	A	A	0	A	A	1	0	0	0	1	1	0	1	3	1	3	0	0	0	0	0
1607	0	1	2	2	2	1	0	0	A	0	A	0	0	0	59.106267213	54.099332154	0	100	0	100	0	0	0	0	0	A	A	A	A	A	0	A	A	0	A	0	0	0	2	0	1	2	0	1	0	0	0	0	0
1608	0	1	2	2	2	2	1	0	A	0	A	0	0	0	59.106267213	54.099332154	0	100	0	100	0	0	2	0	0	A	A	A	A	A	0	A	A	0	A	0	0	0	2	0	1	2	0	1	0	0	0	0	0
1609	0	2	2	1	1	1	1	1	A	1	A	1	0	0	35.845301216	60.303667502	7	55.555555556	4	60.714285714	31.875	42.875	2	1	0	A	A	A	A	A	0	A	A	0	A	0	1	0	0	1	1	3	1	7	0	0	0	0	0
1610	0	2	2	1	1	2	1	1	A	1	A	1	0	0	35.845301216	60.303667502	8	44.444444444	3	50	32.9375	43.9375	2	1	1	1	1	D	A	1	0	A	A	0	A	0	1	0	0	1	1	3	1	7	0	0	0	0	0
1611	0	1	1	1	A	1	0	1	A	0	A	0	0	0	57.492194845	54.200947433	0	97.222222222	0	96.428571429	0	0	0	0	0	A	A	A	A	A	0	A	A	1	0	0	0	0	1	1	1	10	2	1	0	0	0	0	0
1612	0	1	1	1	A	2	1	1	A	0	A	0	0	0	57.492194845	54.200947433	7	61.111111111	0	78.571428571	9	16	2	0	0	A	A	A	A	A	0	A	A	1	0	0	0	0	1	1	1	10	2	1	0	0	0	0	0
1613	0	3	2	1	1	1	0	0	A	0	A	0	0	0	48.875300039	61.284830718	5	66.666666667	2	82.142857143	11.333333333	18.333333333	0	0	1	1	1	1	1	0	0	A	A	0	A	0	0	0	0	0	1	3	3	7	0	0	0	0	0
1614	0	3	2	1	1	2	1	0	A	0	A	0	0	0	48.875300039	61.284830718	7	52.777777778	4	67.857142857	19	30	2	0	1	1	D	1	D	0	0	A	A	0	A	0	0	0	0	0	1	3	3	7	0	0	0	0	0
1615	0	2	1	3	2	1	0	0	A	0	A	1	0	0	46.048541284	59.544282538	0	100	0	100	0	0	0	0	0	A	A	A	A	A	0	A	A	0	A	0	0	1	0	1	1	3	6	4	0	0	0	0	0
1616	0	2	1	3	2	2	0	0	A	0	A	1	0	0	46.048541284	59.544282538	0	100	0	100	0	0	0	0	0	A	A	A	A	A	0	A	A	0	A	0	0	1	0	1	1	3	6	4	0	0	0	0	0
1617	0	2	2	2	1	1	0	0	A	0	A	0	0	0	41.679968112	52.639171078	0	97.222222222	3	89.285714286	6	9	0	0	0	A	A	A	A	A	0	A	A	0	A	0	1	1	0	0	1	2	0	2	0	0	0	0	0
1618	0	2	2	2	1	2	0	0	A	0	A	0	0	0	41.679968112	52.639171078	2	91.666666667	2	92.857142857	1	5	0	0	0	A	A	A	A	A	0	A	A	0	A	0	1	1	0	0	1	2	0	2	0	0	0	0	0
1619	0	1	1	1	1	1	1	0	A	0	A	1	0	0	55.857407033	54.794144624	2	83.333333333	2	82.142857143	3.1875	7.1875	2	0	1	1	1	1	1	0	0	A	A	0	A	0	0	1	3	0	1	1	0	4	0	0	0	0	0
1620	0	1	1	1	1	2	0	0	A	0	A	1	0	0	55.857407033	54.794144624	0	100	0	100	0	0	0	0	0	A	A	A	A	A	0	A	A	0	A	0	0	1	3	0	1	1	0	4	0	0	0	0	0
1621	0	1	2	2	2	1	0	1	A	1	A	1	1	1	58.050497104	59.428922327	0	91.666666667	2	92.857142857	0	2	0	0	0	A	A	A	A	A	0	A	A	0	A	0	0	0	1	1	1	2	0	0	0	0	0	0	1
1622	0	1	2	2	2	2	0	1	A	1	A	1	1	1	58.050497104	59.428922327	0	100	2	92.857142857	0	2	0	0	0	A	A	A	A	A	0	A	A	0	A	0	0	0	1	1	1	2	0	0	0	0	0	0	1
1623	0	2	2	1	1	1	1	1	A	1	1	1	1	1	23.384085006	36.910224626	9	47.222222222	6	57.142857143	39	54	2	1	0	A	A	A	A	A	0	A	A	0	A	0	0	0	5	1	1	3	0	28	1	0	0	0	0
1624	0	2	2	1	8	2	1	1	A	1	1	1	1	1	23.384085006	36.910224626	11	33.333333333	6	46.428571429	53	70	2	1	0	A	A	A	A	A	0	A	A	0	A	0	0	0	5	1	1	3	0	28	1	0	0	0	0
1625	0	1	2	2	1	1	1	1	A	0	A	1	1	0	45.203185344	40.016765662	7	62.5	3	57.142857143	27.625	37.625	1	1	0	A	A	A	A	A	0	A	A	0	A	0	1	0	1	1	1	2	0	24	0	0	0	0	0
1626	0	1	2	2	1	2	1	1	A	0	A	1	1	0	45.203185344	40.016765662	2	75	3	57.142857143	24.4375	29.4375	2	1	1	0	A	0	A	0	0	A	A	0	A	0	1	0	1	1	1	2	0	24	0	0	0	0	0
1627	0	1	2	1	1	1	1	0	A	0	A	1	0	0	49.374640733	53.924558513	1	77.777777778	4	60.714285714	12.466666667	17.466666667	2	1	0	A	A	A	A	A	0	A	A	1	0	1	1	1	1	1	1	2	1	8	0	0	0	0	1
1628	0	1	2	1	1	2	1	0	A	0	A	1	0	0	49.374640733	53.924558513	2	81.25	3	78.571428571	9.0666666667	14.066666667	2	1	0	A	A	A	A	A	0	A	A	1	0	1	1	1	1	1	1	2	1	8	0	0	0	0	1
1629	0	1	2	2	2	1	0	1	A	1	A	0	0	0	52.215321907	56.769624927	1	96.875	2	89.285714286	8.5	11.5	0	0	0	A	A	A	A	A	1	1	0	0	A	0	0	1	0	1	1	4	1	1	0	0	0	0	0
1630	0	1	2	2	2	2	1	1	A	1	A	0	0	0	52.215321907	56.769624927	3	83.333333333	3	75	6.375	12.375	2	1	1	1	1	1	1	0	1	1	0	0	A	0	0	1	0	1	1	4	1	1	0	0	0	0	0
1631	0	2	1	2	2	1	1	1	A	0	A	1	1	0	43.262844108	52.97551189	4	72.222222222	4	75	2.125	10.125	1	0	0	A	A	A	A	A	0	A	A	0	A	0	0	0	0	0	3	A	0	0	0	0	0	0	0
1632	0	2	1	2	2	2	0	1	A	0	A	1	1	0	43.262844108	52.97551189	0	100	0	100	0	0	0	0	0	A	A	A	A	A	0	A	A	0	A	0	0	0	0	0	3	A	0	0	0	0	0	0	0
1633	0	1	1	2	3	1	1	0	A	1	A	1	0	0	39.316282859	43.509644126	4	75	2	92.857142857	15.9375	21.9375	1	0	0	A	A	A	A	A	0	A	A	0	A	1	1	1	1	1	1	8	1	18	1	0	0	0	0
1634	0	1	1	2	1	2	1	0	A	1	A	1	0	0	39.316282859	43.509644126	11	46.875	4	53.571428571	38.25	53.25	2	1	1	1	0	1	0	0	0	A	A	0	A	1	1	1	1	1	1	8	1	18	1	0	0	0	0
1635	0	1	2	1	1	1	1	0	A	0	A	1	0	0	43.053434672	59.066604564	7	59.375	3	66.666666667	31.875	41.875	2	0	0	A	A	A	A	A	0	A	A	0	A	0	0	0	1	0	1	3	0	1	0	0	0	0	0
1636	0	1	2	1	6	2	1	0	A	0	A	1	0	0	43.053434672	59.066604564	6	65.625	2	79.166666667	21.25	29.25	2	0	0	A	A	A	A	A	0	A	A	0	A	0	0	0	1	0	1	3	0	1	0	0	0	0	0
1637	0	1	1	2	2	1	1	1	A	1	A	1	1	1	22.280050371	52.203631666	10	41.666666667	6	67.857142857	33	49	2	1	0	A	A	A	A	A	0	A	A	0	A	0	0	1	4	1	3	A	0	11	0	0	0	0	0
1638	0	1	1	2	2	2	1	1	A	1	A	1	1	1	22.280050371	52.203631666	8	61.111111111	4	78.571428571	27	39	1	1	0	A	A	A	A	A	0	A	A	0	A	0	0	1	4	1	3	A	0	11	0	0	0	0	0
1639	0	1	1	2	2	1	1	0	A	0	A	0	0	0	44.398713632	56.105210882	2	86.111111111	1	89.285714286	10.2	13.2	1	D	0	A	A	A	A	A	0	A	A	1	0	0	D	0	1	0	1	7	0	7	0	0	0	0	0
1640	0	1	1	2	2	2	0	0	A	0	A	0	0	0	44.398713632	56.105210882	1	86.111111111	1	78.571428571	10.2	12.2	0	0	0	A	A	A	A	A	0	A	A	1	0	0	D	0	1	0	1	7	0	7	0	0	0	0	0
1641	0	1	2	2	1	1	0	0	A	0	A	0	0	0	39.680449063	52.406496453	0	100	0	100	0	0	0	0	0	A	A	A	A	A	0	A	A	1	0	0	0	0	1	0	1	4	0	8	0	0	0	0	1
1642	0	1	2	2	1	2	0	0	A	0	A	0	0	0	39.680449063	52.406496453	0	100	0	100	0	0	0	0	0	A	A	A	A	A	0	A	A	1	0	0	0	0	1	0	1	4	0	8	0	0	0	0	1
1643	0	1	2	2	1	1	1	1	A	1	A	1	0	0	49.675149263	59.289961953	5	72.222222222	2	82.142857143	15.9375	22.9375	1	0	0	A	A	A	A	A	0	A	A	0	A	0	0	0	0	0	1	5	0	0	1	0	0	0	0
1644	0	1	2	2	1	2	1	1	A	1	A	1	0	0	49.675149263	59.289961953	3	80.555555556	2	89.285714286	11.6875	16.6875	1	0	0	A	A	A	A	A	0	A	A	0	A	0	0	0	0	0	1	5	0	0	1	0	0	0	0
1645	0	1	1	2	1	1	0	0	A	0	A	0	0	0	56.146915884	57.162341115	0	100	0	100	0	0	0	0	0	A	A	A	A	A	0	A	A	0	A	0	0	0	1	1	1	4	0	0	0	0	0	0	0
1646	0	1	1	2	1	2	0	0	A	0	A	0	0	0	56.146915884	57.162341115	1	91.666666667	2	85.714285714	5	8	0	0	0	A	A	A	A	A	0	A	A	0	A	0	0	0	1	1	1	4	0	0	0	0	0	0	0
1647	0	1	1	2	2	1	0	0	A	0	A	0	0	0	54.529140709	57.730282974	0	100	2	92.857142857	2.125	4.125	0	D	0	A	A	A	A	A	0	A	A	0	A	0	0	0	0	0	1	1	1	0	0	0	0	0	0
1648	0	1	1	2	2	2	0	0	A	0	A	0	0	0	54.529140709	57.730282974	0	100	2	92.857142857	2.125	4.125	0	D	0	A	A	A	A	A	0	A	A	0	A	0	0	0	0	0	1	1	1	0	0	0	0	0	0
1649	0	1	1	2	1	1	0	0	A	0	A	1	0	0	48.602803824	58.891378894	0	100	0	100	0	0	0	0	0	A	A	A	A	A	0	A	A	0	A	0	1	0	4	1	1	2	0	5	0	0	0	0	0
1650	0	1	1	2	1	2	1	0	A	0	A	1	0	0	48.602803824	58.891378894	2	83.333333333	1	82.142857143	1	4	1	1	1	1	1	1	1	0	0	A	A	0	A	0	1	0	4	1	1	2	0	5	0	0	0	0	0
1651	0	1	2	2	7	1	1	0	A	0	A	1	0	0	49.525201293	56.938983726	3	86.111111111	3	78.571428571	8	14	1	0	0	A	A	A	A	A	0	A	A	0	A	0	1	0	1	1	3	A	0	11	0	0	0	0	0
1652	0	1	2	2	2	2	0	0	A	0	A	1	0	0	49.525201293	56.938983726	0	100	0	100	0	0	0	0	0	A	A	A	A	A	0	A	A	0	A	0	1	0	1	1	3	A	0	11	0	0	0	0	0
1653	0	1	1	2	3	1	0	0	A	0	A	1	0	0	55.874419669	54.768889292	0	97.222222222	2	92.857142857	1	3	0	0	0	A	A	A	A	A	0	A	A	0	A	0	0	1	3	1	3	A	0	2	0	0	0	0	0
1654	0	1	1	2	2	2	0	0	A	0	A	1	0	0	55.874419669	54.768889292	0	100	2	92.857142857	1	3	0	0	0	A	A	A	A	A	0	A	A	0	A	0	0	1	3	1	3	A	0	2	0	0	0	0	0
1655	0	1	1	2	2	1	0	0	A	0	A	0	0	0	39.230799537	61.518762012	0	97.222222222	2	85.714285714	18	20	0	0	0	A	A	A	A	A	0	A	A	0	A	0	1	1	1	1	1	2	0	10	0	0	0	0	0
1656	0	1	1	2	2	2	1	0	A	0	A	0	0	0	39.230799537	61.518762012	8	55.555555556	2	92.857142857	20	30	2	0	0	A	A	A	A	A	0	A	A	0	A	0	1	1	1	1	1	2	0	10	0	0	0	0	0
1657	0	1	1	1	2	1	1	0	A	0	A	0	0	0	56.146915884	57.162341115	1	88.888888889	3	89.285714286	1	5	1	0	0	A	A	A	A	A	0	A	A	0	A	0	0	1	5	0	3	A	0	5	0	0	0	0	0
1658	0	1	1	1	2	2	1	0	A	0	A	0	0	0	56.146915884	57.162341115	1	91.666666667	1	96.428571429	3	5	2	0	0	A	A	A	A	A	0	A	A	0	A	0	0	1	5	0	3	A	0	5	0	0	0	0	0
1659	0	2	2	2	1	1	1	1	A	0	A	1	0	0	56.436424736	59.530537607	4	80.555555556	1	75	7	12	2	0	0	A	A	A	A	A	0	A	A	0	A	0	0	0	0	0	1	2	0	10	0	0	0	0	0
1660	0	2	2	2	2	2	1	1	A	0	A	1	0	0	56.436424736	59.530537607	0	100	0	92.857142857	1	1	1	0	0	A	A	A	A	A	0	A	A	0	A	0	0	0	0	0	1	2	0	10	0	0	0	0	0
1661	0	1	1	2	2	1	1	0	A	1	A	1	0	0	52.33047597	47.56920894	4	61.111111111	6	53.571428571	23	33	2	0	0	A	A	A	A	A	0	A	A	0	A	0	0	0	4	1	1	1	0	5	0	0	0	0	0
1662	0	1	1	2	2	2	1	0	A	1	A	1	0	0	52.33047597	47.56920894	1	88.888888889	4	78.571428571	8	13	1	0	0	A	A	A	A	A	0	A	A	0	A	0	0	0	4	1	1	1	0	5	0	0	0	0	0
1663	0	1	1	1	1	1	1	1	A	1	A	1	0	0	40.76950103	64.275190997	6	56.25	4	53.571428571	20.1875	30.1875	2	1	1	1	1	1	1	0	0	A	A	0	A	0	0	0	2	0	1	3	0	7	1	0	0	0	0
1664	0	1	1	1	4	2	1	1	A	1	A	1	0	0	40.76950103	64.275190997	1	86.111111111	1	92.857142857	3.1875	5.1875	1	0	0	A	A	A	A	A	0	A	A	0	A	0	0	0	2	0	1	3	0	7	1	0	0	0	0
1665	0	2	2	2	2	1	0	0	A	0	A	0	0	0	56.146915884	57.162341115	0	100	0	100	0	0	0	0	0	A	A	A	A	A	0	A	A	0	A	0	0	0	0	0	1	3	0	2	0	0	0	0	1
1666	0	2	2	2	5	2	0	0	A	0	A	0	0	0	56.146915884	57.162341115	0	100	0	100	0	0	0	0	0	A	A	A	A	A	0	A	A	0	A	0	0	0	0	0	1	3	0	2	0	0	0	0	1
1667	0	1	1	2	5	1	1	0	A	0	A	0	0	0	44.671209847	58.498662706	1.25	89.285714286	2	82.142857143	10.928571429	14.178571429	2	0	0	A	A	A	A	A	0	A	A	1	0	1	1	0	2	1	1	7	0	3	0	0	0	0	0
1668	0	1	1	2	1	2	1	0	A	0	A	0	0	0	44.671209847	58.498662706	3	87.5	2	92.857142857	19.428571429	24.428571429	2	0	0	A	A	A	A	A	0	A	A	1	0	1	1	0	2	1	1	7	0	3	0	0	0	0	0
1669	0	2	1	1	1	1	1	0	A	0	A	0	0	0	49.40377047	59.824260742	4	72.222222222	3	75	15	22	2	0	0	A	A	A	A	A	0	A	A	0	A	0	0	1	3	0	1	3	0	4	1	0	0	0	0
1670	0	2	1	1	1	2	0	0	A	0	A	0	0	0	49.40377047	59.824260742	0	94.444444444	0	92.857142857	22	22	0	0	0	A	A	A	A	A	0	A	A	0	A	0	0	1	3	0	1	3	0	4	1	0	0	0	0
1671	0	1	1	1	1	1	0	0	A	0	A	1	0	0	42.85966591	38.109500997	0	100	1	92.857142857	13.8125	14.8125	0	0	0	A	A	A	A	A	0	A	A	0	A	0	0	0	5	0	3	A	0	20	0	0	0	0	0
1672	0	1	1	1	1	2	1	0	A	0	A	1	0	0	42.85966591	38.109500997	7	58.333333333	3	60.714285714	30.8125	40.8125	2	1	1	1	1	1	1	0	0	A	A	0	A	0	0	0	5	0	3	A	0	20	0	0	0	0	0
1673	0	1	1	1	2	1	0	0	A	0	A	0	0	0	53.45679527	57.331699915	0	100	0	100	0	0	0	0	0	A	A	A	A	A	0	A	A	0	A	0	0	1	1	0	1	4	1	0	0	0	0	0	0
1674	0	1	1	1	2	2	1	0	A	0	A	0	0	0	53.45679527	57.331699915	1	88.888888889	4	82.142857143	0	5	2	1	0	A	A	A	A	A	0	A	A	0	A	0	0	1	1	0	1	4	1	0	0	0	0	0	0
1675	0	1	2	2	2	1	0	0	A	0	A	0	0	0	56.705218144	62.390316009	0	100	0	100	0	0	0	0	0	A	A	A	A	A	0	A	A	0	A	0	0	0	2	0	1	1	0	1	0	0	0	0	0
1676	0	1	2	2	1	2	0	0	A	0	A	0	0	0	56.705218144	62.390316009	0	100	0	100	0	0	0	0	0	A	A	A	A	A	0	A	A	0	A	0	0	0	2	0	1	1	0	1	0	0	0	0	0
1677	0	1	2	2	2	1	1	0	A	0	A	0	0	0	57.760988253	57.060725836	0	100	0	100	0	0	1	0	0	A	A	A	A	A	0	A	A	0	A	0	0	0	1	0	3	A	0	0	0	0	0	0	0
1678	0	1	2	2	2	2	1	0	A	0	A	0	0	0	57.760988253	57.060725836	0	100	0	100	0	0	1	0	0	A	A	A	A	A	0	A	A	0	A	0	0	0	1	0	3	A	0	0	0	0	0	0	0
1679	0	1	2	2	2	1	1	1	A	1	A	1	0	0	57.760988253	57.060725836	0	94.444444444	1	96.428571429	0	1	1	0	0	A	A	A	A	A	0	A	A	0	A	0	0	1	4	0	1	2	0	0	0	0	0	0	0
1680	0	1	2	2	2	2	1	1	A	1	A	1	0	0	57.760988253	57.060725836	0	97.222222222	0	100	0	0	1	0	0	A	A	A	A	A	0	A	A	0	A	0	0	1	4	0	1	2	0	0	0	0	0	0	0
1681	0	1	2	2	1	1	1	1	A	1	A	1	0	0	57.49263215	48.447518869	1	91.666666667	2	85.714285714	0	3	1	0	0	A	A	A	A	A	0	A	A	0	A	0	0	1	4	1	1	4	0	9	0	0	0	0	0
1682	0	1	2	2	3	2	1	1	A	1	A	1	0	0	57.49263215	48.447518869	0	97.222222222	0	100	0	0	1	0	0	A	A	A	A	A	0	A	A	0	A	0	0	1	4	1	1	4	0	9	0	0	0	0	0
1683	0	2	2	1	1	1	1	0	A	0	A	0	0	0	53.966469723	52.824488062	5	63.888888889	2	75	15	22	2	0	0	A	A	A	A	A	0	A	A	0	A	0	1	0	1	1	1	5	0	4	0	0	0	0	0
1684	0	2	2	1	3	2	0	0	A	0	A	0	0	0	53.966469723	52.824488062	0	100	0	96.428571429	0	0	0	0	0	A	A	A	A	A	0	A	A	0	A	0	1	0	1	1	1	5	0	4	0	0	0	0	0
1685	0	1	1	2	7	1	1	0	A	0	A	1	0	0	57.215329903	52.129675592	2	88.888888889	1	96.428571429	7.9333333333	10.933333333	2	1	1	0	A	1	1	0	0	A	A	0	A	1	0	1	2	1	3	A	0	7	0	0	0	0	0
1686	0	1	1	2	1	2	1	0	A	0	A	1	0	0	57.215329903	52.129675592	7	66.666666667	4	78.571428571	18.133333333	29.133333333	2	0	0	A	A	A	A	A	0	A	A	0	A	1	0	1	2	1	3	A	0	7	0	0	0	0	0
1687	0	1	2	2	2	1	0	0	A	0	A	0	0	0	54.529140709	57.730282974	0	100	0	100	0	0	0	0	0	A	A	A	A	A	0	A	A	0	A	0	0	0	3	0	1	1	1	6	0	0	0	0	0
1688	0	1	2	2	1	2	0	0	A	0	A	0	0	0	54.529140709	57.730282974	0	100	0	100	0	0	0	0	0	A	A	A	A	A	0	A	A	0	A	0	0	0	3	0	1	1	1	6	0	0	0	0	0
1689	0	1	2	2	1	1	0	1	A	0	A	0	1	0	50.386571542	45.940669733	0	100	0	100	0	0	0	0	0	A	A	A	A	A	D	A	A	1	1	0	1	1	3	0	1	2	0	6	0	0	0	0	0
1690	0	1	2	2	1	2	0	1	A	0	A	0	1	0	50.386571542	45.940669733	0	100	0	100	0	0	0	0	0	A	A	A	A	A	D	A	A	1	1	0	1	1	3	0	1	2	0	6	0	0	0	0	0
1691	0	1	2	1	1	1	0	0	A	0	A	0	0	0	56.146915884	57.162341115	0	100	0	100	0	0	0	1	1	0	A	0	A	0	0	A	A	0	A	0	0	0	0	1	1	6	0	1	1	0	0	0	1
1692	0	1	2	1	4	2	1	0	A	0	A	0	0	0	56.146915884	57.162341115	0	97.222222222	2	92.857142857	5	7	2	0	0	A	A	A	A	A	0	A	A	0	A	0	0	0	0	1	1	6	0	1	1	0	0	0	1
1693	0	1	1	2	1	1	0	0	A	0	A	1	0	0	48.329870303	62.251355635	0	97.222222222	1	96.428571429	0	1	0	0	0	A	A	A	A	A	0	A	A	0	A	0	0	0	5	1	1	2	0	1	0	0	0	1	0
1694	0	1	1	2	1	2	0	0	A	0	A	1	0	0	48.329870303	62.251355635	0	97.222222222	1	96.428571429	0	1	0	0	0	A	A	A	A	A	0	A	A	0	A	0	0	0	5	1	1	2	0	1	0	0	0	1	0
1695	0	1	2	2	1	1	0	0	A	0	A	1	0	0	45.332386997	53.516751127	0	100	0	96.428571429	0	0	0	0	0	A	A	A	A	A	0	A	A	0	A	0	1	0	0	0	1	7	1	7	0	0	0	1	0
1696	0	1	2	2	1	2	0	0	A	0	A	1	0	0	45.332386997	53.516751127	0	100	0	96.428571429	0	0	0	0	0	A	A	A	A	A	0	A	A	0	A	0	1	0	0	0	1	7	1	7	0	0	0	1	0
1697	0	1	2	2	1	1	1	0	A	0	A	0	0	0	56.146915884	57.162341115	0	97.222222222	0	85.714285714	0	0	1	1	0	A	A	A	A	A	0	A	A	1	0	1	0	0	1	0	1	1	0	0	0	0	0	0	0
1698	0	1	2	2	1	2	1	0	A	0	A	0	0	0	56.146915884	57.162341115	0	97.222222222	0	89.285714286	0	0	1	0	0	A	A	A	A	A	0	A	A	1	0	1	0	0	1	0	1	1	0	0	0	0	0	0	0
1699	0	1	2	2	2	1	0	0	A	0	A	0	0	0	56.146915884	57.162341115	0	100	0	100	0	0	0	0	0	A	A	A	A	A	0	A	A	0	A	0	0	0	7	0	1	3	0	4	0	0	0	0	0
1700	0	1	2	2	2	2	1	0	A	0	A	0	0	0	56.146915884	57.162341115	1	86.111111111	2	89.285714286	4	7	1	1	0	A	A	A	A	A	0	A	A	0	A	0	0	0	7	0	1	3	0	4	0	0	0	0	0
1701	0	1	1	2	1	1	0	0	A	0	A	0	0	0	57.471479402	54.692529344	0	100	2	92.857142857	0	2	0	0	0	A	A	A	A	A	0	A	A	0	A	0	0	0	3	0	1	5	0	7	0	0	0	0	0
1702	0	1	1	2	1	2	1	0	A	0	A	0	0	0	57.471479402	54.692529344	1	88.888888889	2	92.857142857	3.1875	6.1875	1	0	1	1	1	1	0	0	0	A	A	0	A	0	0	0	3	0	1	5	0	7	0	0	0	0	0
1703	0	1	1	2	2	1	1	0	A	0	A	0	0	0	51.443444878	35.001797592	2	86.111111111	1	89.285714286	9.5625	12.5625	1	0	0	A	A	A	A	A	0	A	A	0	A	0	0	0	0	1	1	5	0	16	0	0	0	0	0
1704	0	1	1	2	2	2	0	0	A	0	A	0	0	0	51.443444878	35.001797592	3	83.333333333	1	96.428571429	9.5625	13.5625	0	0	0	A	A	A	A	A	0	A	A	0	A	0	0	0	0	1	1	5	0	16	0	0	0	0	0
1705	0	2	2	2	2	1	0	1	A	0	A	1	1	0	41.888435411	50.037203344	0	100	1	96.428571429	5	6	0	0	0	A	A	A	A	A	0	A	A	0	A	0	1	1	2	1	1	4	0	4	1	0	0	0	0
1706	0	2	2	2	2	2	1	1	A	0	A	1	1	0	41.888435411	50.037203344	4	69.444444444	2	57.142857143	19	25	2	0	0	A	A	A	A	A	0	A	A	0	A	0	1	1	2	1	1	4	0	4	1	0	0	0	0
1707	0	1	2	1	1	1	1	1	A	0	A	1	1	0	49.385640412	56.921765462	0	94.444444444	1	96.428571429	1.0625	2.0625	2	0	0	A	A	A	A	A	0	A	A	1	0	1	0	0	1	0	1	1	0	11	0	0	0	0	0
1708	0	1	2	1	1	2	1	1	A	0	A	1	1	0	49.385640412	56.921765462	0	97.222222222	1	96.428571429	0	1	1	0	0	A	A	A	A	A	0	A	A	1	0	1	0	0	1	0	1	1	0	11	0	0	0	0	0
1709	0	1	2	2	A	1	1	0	A	0	A	0	0	0	46.938975779	53.71026951	0	94.444444444	0	85.714285714	0	0	2	0	0	A	A	A	A	A	0	A	A	0	A	0	0	0	1	1	1	2	0	15	0	0	0	0	0
1710	0	1	2	2	A	2	0	0	A	0	A	0	0	0	46.938975779	53.71026951	0	100	0	100	0	0	0	0	0	A	A	A	A	A	0	A	A	0	A	0	0	0	1	1	1	2	0	15	0	0	0	0	0
1711	0	1	2	1	2	1	1	1	A	0	A	0	0	0	52.638203399	55.760626413	5	61.111111111	2	57.142857143	19.125	26.125	2	0	0	A	A	A	A	A	0	A	A	0	A	0	0	0	3	0	1	1	0	2	0	0	0	0	0
1712	0	1	2	1	2	2	0	1	A	0	A	0	0	0	52.638203399	55.760626413	0	100	0	100	0	0	0	0	0	A	A	A	A	A	0	A	A	0	A	0	0	0	3	0	1	1	0	2	0	0	0	0	0
1713	0	1	2	2	2	1	0	0	A	0	A	0	0	0	56.146915884	57.162341115	0	100	0	100	0	0	0	0	0	A	A	A	A	A	0	A	A	1	0	0	0	1	5	1	1	2	0	0	0	0	0	0	0
1714	0	1	2	2	2	2	0	0	A	0	A	0	0	0	56.146915884	57.162341115	0	100	0	100	0	0	0	1	1	1	1	1	1	0	0	A	A	1	0	0	0	1	5	1	1	2	0	0	0	0	0	0	0
1715	0	2	1	1	1	1	1	0	A	0	A	0	0	0	32.939582925	63.169705706	8	52.777777778	4	75	31	43	2	1	1	1	0	1	0	0	0	A	A	0	A	1	0	1	3	1	1	2	1	12	0	0	0	0	0
1716	0	2	1	1	1	2	0	0	A	0	A	0	0	0	32.939582925	63.169705706	0	94.444444444	0	89.285714286	3	3	0	0	0	A	A	A	A	A	0	A	A	0	A	1	0	1	3	1	1	2	1	12	0	0	0	0	0
1717	0	1	1	2	2	1	1	1	A	1	A	1	0	0	52.348694547	53.392429921	2	88.888888889	1	92.857142857	3	6	2	0	0	A	A	A	A	A	0	A	A	0	A	0	1	0	2	1	1	1	0	6	0	0	0	0	0
1718	0	1	1	2	2	2	1	1	A	1	A	1	0	0	52.348694547	53.392429921	0	97.222222222	0	100	0	0	1	0	0	A	A	A	A	A	0	A	A	0	A	0	1	0	2	1	1	1	0	6	0	0	0	0	0
1719	0	1	2	2	2	1	1	1	A	1	A	1	1	1	36.022137393	39.979649258	4	86.111111111	4	82.142857143	1	9	1	0	0	A	A	A	A	A	0	A	A	D	A	0	1	0	1	0	1	6	1	14	0	0	0	0	0
1720	0	1	2	2	2	2	1	1	A	1	A	1	1	1	36.022137393	39.979649258	8	61.111111111	4	58.333333333	26	38	1	1	0	A	A	A	A	A	0	A	A	D	A	0	1	0	1	0	1	6	1	14	0	0	0	0	0
1721	0	1	2	2	2	1	1	0	A	0	A	0	0	0	58.816758362	51.731135662	0	97.222222222	0	100	0	0	1	0	0	A	A	A	A	A	0	A	A	0	A	0	0	0	1	1	3	A	0	2	0	0	0	0	0
1722	0	1	2	2	2	2	1	0	A	0	A	0	0	0	58.816758362	51.731135662	0	97.222222222	0	100	0	0	1	0	0	A	A	A	A	A	0	A	A	0	A	0	0	0	1	1	3	A	0	2	0	0	0	0	0
1723	0	1	2	2	2	1	1	1	A	1	A	0	1	1	59.639995178	49.346757646	2	88.888888889	2	82.142857143	0	4	2	0	0	A	A	A	A	A	0	A	A	0	A	0	0	0	1	1	1	1	1	6	0	0	0	0	0
1724	0	1	2	2	2	2	1	1	A	1	A	0	1	1	59.639995178	49.346757646	1	91.666666667	2	85.714285714	0	3	2	0	0	A	A	A	A	A	0	A	A	0	A	0	0	0	1	1	1	1	1	6	0	0	0	0	0
1725	0	1	1	2	1	1	1	0	A	0	A	0	0	0	57.760988253	57.060725836	0	97.222222222	1	92.857142857	0	1	1	1	0	A	A	A	A	A	0	A	A	0	A	0	0	1	4	1	1	4	0	2	0	0	0	0	0
1726	0	1	1	2	3	2	1	0	A	0	A	0	0	0	57.760988253	57.060725836	0	97.222222222	0	100	0	0	2	0	0	A	A	A	A	A	0	A	A	0	A	0	0	1	4	1	1	4	0	2	0	0	0	0	0
1727	0	1	2	2	1	1	0	1	A	0	A	1	0	0	52.638869319	55.904773009	0	100	0	100	0	0	0	1	0	A	A	A	A	A	0	A	A	1	0	0	1	1	3	0	1	1	0	2	0	0	0	0	0
1728	0	1	2	2	1	2	1	1	A	0	A	1	0	0	52.638869319	55.904773009	1	94.444444444	0	100	0	1	1	1	0	A	A	A	A	A	0	A	A	1	0	0	1	1	3	0	1	1	0	2	0	0	0	0	0
1729	0	2	2	2	1	1	1	0	A	0	A	1	0	0	39.881355686	37.003393938	6	66.666666667	4	60.714285714	24	34	1	0	0	A	A	A	A	A	0	A	A	0	A	0	0	1	1	1	1	13	2	22	1	0	0	0	0
1730	0	2	2	2	3	2	0	0	A	0	A	1	0	0	39.881355686	37.003393938	4	75	1	89.285714286	23	28	0	1	0	A	A	A	A	A	0	A	A	0	A	0	0	1	1	1	1	13	2	22	1	0	0	0	0
1731	0	1	2	1	7	1	1	1	A	1	A	1	1	1	57.535585812	42.295006925	0	94.444444444	1	96.428571429	0	1	2	0	0	A	A	A	A	A	0	A	A	0	A	0	0	1	2	1	1	1	0	6	0	0	0	0	0
1732	0	1	2	1	1	2	1	1	A	1	A	1	1	1	57.535585812	42.295006925	5	75	3	82.142857143	5	13	2	1	0	A	A	A	A	A	0	A	A	0	A	0	0	1	2	1	1	1	0	6	0	0	0	0	0
1733	0	1	2	2	2	1	1	1	A	0	A	1	0	0	52.910699614	58.154078236	1	88.888888889	2	82.142857143	2	5	1	1	1	0	A	0	A	1	0	A	A	0	A	0	0	0	1	0	3	A	0	3	0	0	0	0	0
1734	0	1	2	2	2	2	1	1	A	0	A	1	0	0	52.910699614	58.154078236	0	100	1	96.428571429	0	1	1	1	0	A	A	A	A	A	0	A	A	0	A	0	0	0	1	0	3	A	0	3	0	0	0	0	0
1735	0	1	1	1	A	1	1	0	A	0	A	1	0	0	I	I	3	75	1	82.142857143	3.1875	7.1875	2	1	1	1	0	1	0	0	0	A	A	0	A	0	1	1	5	0	3	A	0	2	0	0	0	0	0
1736	0	1	1	1	A	2	1	0	A	0	A	1	0	0	I	I	3	75	1	79.166666667	3.6428571429	7.6428571429	2	0	0	A	A	A	A	A	0	A	A	0	A	0	1	1	5	0	3	A	0	2	0	0	0	0	0
1737	0	1	2	2	2	1	1	1	A	0	A	1	0	0	56.146915884	57.162341115	0	100	1	96.428571429	0	1	1	0	0	A	A	A	A	A	0	A	A	0	A	0	0	0	2	0	1	3	0	1	0	0	0	0	1
1738	0	1	2	2	2	2	1	1	A	0	A	1	0	0	56.146915884	57.162341115	0	100	1	96.428571429	0	1	1	0	0	A	A	A	A	A	0	A	A	0	A	0	0	0	2	0	1	3	0	1	0	0	0	0	1
1739	0	1	2	2	2	1	1	0	A	0	A	1	0	0	47.650839313	60.697500398	3	72.222222222	3	71.428571429	20.4	26.4	2	0	0	A	A	A	A	A	0	A	A	0	A	0	0	0	1	0	1	2	0	3	1	0	0	0	0
1740	0	1	2	2	2	2	1	0	A	0	A	1	0	0	47.650839313	60.697500398	5	66.666666667	2	75	14.733333333	21.733333333	1	0	0	A	A	A	A	A	0	A	A	0	A	0	0	0	1	0	1	2	0	3	1	0	0	0	0
1741	0	2	1	2	2	1	1	1	A	0	A	1	1	0	53.45679527	57.331699915	3	72.222222222	3	75	19	25	2	0	0	A	A	A	A	A	0	A	A	0	A	0	0	0	2	0	1	2	0	13	0	0	0	0	0
1742	0	2	1	2	2	2	1	1	A	0	A	1	1	0	53.45679527	57.331699915	5	66.666666667	3	75	19	27	1	0	0	A	A	A	A	A	0	A	A	0	A	0	0	0	2	0	1	2	0	13	0	0	0	0	0
1743	0	1	1	1	1	1	1	0	A	0	A	0	0	0	56.415709293	60.022119518	4	80.555555556	1	96.428571429	0	5	2	0	1	1	0	0	A	0	0	A	A	0	A	0	0	0	2	1	1	6	0	0	0	0	0	0	0
1744	0	1	1	1	1	2	1	0	A	0	A	0	0	0	56.415709293	60.022119518	2	86.111111111	2	92.857142857	0	4	2	0	1	1	0	1	0	0	0	A	A	0	A	0	0	0	2	1	1	6	0	0	0	0	0	0	0
1745	0	1	1	2	2	1	0	0	A	0	A	0	0	0	57.760988253	57.060725836	0	100	0	100	0	0	0	0	0	A	A	A	A	A	0	A	A	0	A	0	0	0	1	0	1	2	0	4	0	0	0	0	1
1746	0	1	1	2	2	2	1	0	A	0	A	0	0	0	57.760988253	57.060725836	2	91.666666667	2	92.857142857	3	7	2	0	0	A	A	A	A	A	0	A	A	0	A	0	0	0	1	0	1	2	0	4	0	0	0	0	1
1747	0	2	2	2	2	1	1	0	A	0	A	1	0	0	53.200208465	60.522274728	4	72.222222222	3	85.714285714	13	20	2	0	0	A	A	A	A	A	0	A	A	0	A	0	0	1	0	0	1	1	0	6	0	0	0	0	0
1748	0	2	2	2	2	2	1	0	A	0	A	1	0	0	53.200208465	60.522274728	3	80.555555556	2	89.285714286	10	15	2	0	0	A	A	A	A	A	0	A	A	0	A	0	0	1	0	0	1	1	0	6	0	0	0	0	0
1749	0	1	1	1	1	1	1	1	A	1	A	0	0	0	57.760988253	57.060725836	0	100	0	100	0	0	2	1	1	1	1	1	1	0	0	A	A	0	A	0	0	0	2	0	1	3	0	1	1	0	0	0	0
1750	0	1	1	1	1	2	1	1	A	1	A	0	0	0	57.760988253	57.060725836	0	100	0	100	0	0	2	1	1	1	1	1	1	0	0	A	A	0	A	0	0	0	2	0	1	3	0	1	1	0	0	0	0
1751	0	1	1	2	1	1	0	1	A	1	A	1	0	0	55.870050943	55.091069274	0	100	1	96.428571429	0	1	0	0	0	A	A	A	A	A	0	A	A	0	A	0	0	0	3	0	1	1	0	0	1	0	0	0	0
1752	0	1	1	2	1	2	1	1	A	1	A	1	0	0	55.870050943	55.091069274	1	88.888888889	1	82.142857143	4	6	1	0	1	1	1	1	1	0	0	A	A	0	A	0	0	0	3	0	1	1	0	0	1	0	0	0	0
1753	0	1	2	2	1	1	1	0	A	0	A	1	0	0	49.116211957	43.260415135	0	100	2	89.285714286	13	15	1	0	0	A	A	A	A	A	0	A	A	0	A	0	1	0	1	1	3	A	0	11	0	0	0	0	0
1754	0	1	2	2	1	2	0	0	A	0	A	1	0	0	49.116211957	43.260415135	0	100	2	92.857142857	5	7	0	D	0	A	A	A	A	A	0	A	A	0	A	0	1	0	1	1	3	A	0	11	0	0	0	0	0
1755	0	1	2	2	1	1	0	1	A	1	A	1	1	1	41.284433016	56.475974613	0	97.222222222	2	82.142857143	5	7	0	1	0	A	A	A	A	A	0	A	A	1	0	0	0	0	4	1	1	8	0	6	0	0	0	0	0
1756	0	1	2	2	1	2	0	1	A	1	A	1	1	1	41.284433016	56.475974613	1	94.444444444	1	85.714285714	7	9	0	1	0	A	A	A	A	A	0	A	A	1	0	0	0	0	4	1	1	8	0	6	0	0	0	0	0
1757	0	1	1	1	2	1	0	0	A	1	A	0	0	0	46.121411826	54.941550965	0	100	0	100	0	0	0	0	0	A	A	A	A	A	0	A	A	0	A	0	1	1	1	1	1	1	0	16	0	0	0	0	0
1758	0	1	1	1	1	2	1	0	A	1	A	0	0	0	46.121411826	54.941550965	7	58.333333333	5	58.333333333	25	37	2	1	1	1	1	D	A	1	0	A	A	0	A	0	1	1	1	1	1	1	0	16	0	0	0	0	0
1759	0	1	2	2	2	1	1	0	A	1	A	1	0	0	35.355671834	58.910990695	5	66.666666667	3	89.285714286	19.125	27.125	2	0	0	A	A	A	A	A	0	A	A	0	A	0	0	0	3	0	1	4	1	4	0	0	0	0	0
1760	0	1	2	2	2	2	0	0	A	1	A	1	0	0	35.355671834	58.910990695	0	100	0	100	12.75	12.75	0	0	0	A	A	A	A	A	0	A	A	0	A	0	0	0	3	0	1	4	1	4	0	0	0	0	0
1761	0	3	1	2	2	1	1	0	A	0	A	0	0	0	48.862745632	61.113301722	0	100	2	92.857142857	2	4	2	0	0	A	A	A	A	A	0	A	A	0	A	0	0	0	0	0	3	A	0	5	0	0	0	0	0
1762	0	3	1	2	2	2	0	0	A	0	A	0	0	0	48.862745632	61.113301722	0	100	2	92.857142857	1	3	0	0	0	A	A	A	A	A	0	A	A	0	A	0	0	0	0	0	3	A	0	5	0	0	0	0	0
1763	0	1	1	2	2	1	0	0	A	0	A	0	0	0	54.920307079	54.215659422	1	91.666666667	3	89.285714286	1.0625	5.0625	0	0	0	A	A	A	A	A	0	A	A	0	A	0	0	1	3	0	3	A	0	26	0	0	0	0	0
1764	0	1	1	2	2	2	0	0	A	0	A	0	0	0	54.920307079	54.215659422	1	97.222222222	2	92.857142857	3.1875	6.1875	0	0	0	A	A	A	A	A	0	A	A	0	A	0	0	1	3	0	3	A	0	26	0	0	0	0	0
1765	0	1	2	1	1	1	1	1	A	1	A	1	1	1	49.675149263	59.289961953	8	52.777777778	5	64.285714286	26.714285714	39.714285714	2	1	0	A	A	A	A	A	0	A	A	0	A	0	0	1	4	0	1	1	0	1	0	0	0	0	0
1766	0	1	2	1	1	2	1	1	A	1	A	1	1	1	49.675149263	59.289961953	2	80.555555556	3	89.285714286	14.571428571	19.571428571	1	0	0	A	A	A	A	A	0	A	A	0	A	0	0	1	4	0	1	1	0	1	0	0	0	0	0
1767	0	1	2	1	2	1	0	0	A	0	A	1	0	0	52.910699614	58.154078236	0	100	0	100	0	0	0	0	0	A	A	A	A	A	0	A	A	0	A	0	1	1	5	0	1	2	0	2	0	0	0	0	0
1768	0	1	2	1	1	2	1	0	A	0	A	1	0	0	52.910699614	58.154078236	7	58.333333333	3	85.714285714	12	22	2	1	1	1	1	0	A	0	0	A	A	0	A	0	1	1	5	0	1	2	0	2	0	0	0	0	0
1769	0	1	2	2	2	1	1	0	A	1	A	0	0	0	56.146915884	57.162341115	0	97.222222222	0	96.428571429	0	0	1	0	0	A	A	A	A	A	0	A	A	1	1	1	0	1	6	0	3	A	0	2	0	0	0	0	0
1770	0	1	2	2	1	2	1	0	A	1	A	0	0	0	56.146915884	57.162341115	2	86.111111111	0	92.857142857	3	5	1	0	1	1	1	1	1	0	0	A	A	1	1	1	0	1	6	0	3	A	0	2	0	0	0	0	0
1771	1	0	1	1	1	1	1	1	A	0	A	0	0	0	55.208032588	53.511958705	10	43.75	3	57.142857143	23	36	2	1	0	A	A	A	A	A	0	A	A	0	A	0	1	1	4	0	1	1	1	2	0	0	0	0	0
1772	1	0	1	1	1	2	0	1	A	0	A	0	0	0	55.208032588	53.511958705	0	100	0	100	0	0	0	0	0	A	A	A	A	A	0	A	A	0	A	0	1	1	4	0	1	1	1	2	0	0	0	0	0
1773	0	1	1	2	1	1	1	1	A	1	A	0	0	0	47.650839313	60.697500398	12	41.666666667	4	64.285714286	23.375	39.375	1	0	0	A	A	A	A	A	0	A	A	1	0	0	0	0	5	1	1	6	0	8	0	0	0	0	0
1774	0	1	1	2	1	2	1	1	A	1	A	0	0	0	47.650839313	60.697500398	0	94.444444444	0	92.857142857	3.1875	3.1875	1	1	1	1	1	0	A	0	0	A	A	1	0	0	0	0	5	1	1	6	0	8	0	0	0	0	0
1775	0	1	2	2	1	1	1	1	A	0	A	1	0	0	47.923772833	57.337523657	3	78.125	4	64.285714286	15	22	1	0	0	A	A	A	A	A	0	A	A	1	0	1	0	1	3	0	1	5	0	2	0	0	0	0	1
1776	0	1	2	2	1	2	1	1	A	0	A	1	0	0	47.923772833	57.337523657	1	96.875	1	92.857142857	4	6	1	0	0	A	A	A	A	A	0	A	A	1	0	1	0	1	3	0	1	5	0	2	0	0	0	0	1
1777	0	1	2	2	5	1	1	0	A	0	A	0	0	0	58.294716217	52.308151328	0	100	0	100	0	0	1	1	0	A	A	A	A	A	0	A	A	0	A	0	0	1	3	1	1	2	0	2	0	0	0	0	0
1778	0	1	2	2	2	2	0	0	A	0	A	0	0	0	58.294716217	52.308151328	0	100	0	100	0	0	0	1	0	A	A	A	A	A	0	A	A	0	A	0	0	1	3	1	1	2	0	2	0	0	0	0	0
1779	0	1	2	2	2	1	0	1	A	0	A	0	1	0	49.674483343	59.145815357	0	100	0	92.857142857	3.1875	3.1875	0	0	0	A	A	A	A	A	0	A	A	0	A	0	0	0	1	1	1	3	0	3	0	0	0	0	0
1780	0	1	2	2	1	2	0	1	A	0	A	0	1	0	49.674483343	59.145815357	0	100	0	100	0	0	0	0	0	A	A	A	A	A	0	A	A	0	A	0	0	0	1	1	1	3	0	3	0	0	0	0	0
1781	0	1	1	2	1	1	0	0	A	0	A	1	0	0	47.650839313	60.697500398	0	100	0	96.428571429	0	0	0	0	0	A	A	A	A	A	0	A	A	0	A	0	0	0	0	0	1	3	0	2	0	0	0	0	0
1782	0	1	1	2	1	2	0	0	A	0	A	1	0	0	47.650839313	60.697500398	0	100	0	100	0	0	0	0	0	A	A	A	A	A	0	A	A	0	A	0	0	0	0	0	1	3	0	2	0	0	0	0	0
1783	0	1	1	1	1	1	1	1	A	1	A	0	0	0	56.146915884	57.162341115	0	100	0	82.142857143	0	0	1	0	1	1	1	1	1	0	0	A	A	0	A	0	0	0	4	1	0	A	0	1	M	M	M	M	M
1784	0	1	1	1	1	2	1	1	A	1	A	0	0	0	56.146915884	57.162341115	0	100	1	82.142857143	0	1	2	0	1	1	1	1	1	0	0	A	A	0	A	0	0	0	4	1	0	A	0	1	M	M	M	M	M
1785	0	2	2	2	1	1	1	1	A	1	A	0	0	0	53.45679527	57.331699915	2	90.625	1	78.571428571	9	12	1	0	0	A	A	A	A	A	0	A	A	0	A	0	0	1	0	1	1	3	0	1	1	0	0	0	0
1786	0	2	2	2	2	2	1	1	A	1	A	0	0	0	53.45679527	57.331699915	0	100	0	100	0	0	1	0	0	A	A	A	A	A	0	A	A	0	A	0	0	1	0	1	1	3	0	1	1	0	0	0	0
1787	0	1	2	2	2	1	1	0	A	0	A	0	0	0	58.050497104	59.428922327	0	97.222222222	1	92.857142857	2	3	1	1	0	A	A	A	A	A	0	A	A	1	0	0	0	1	1	0	1	3	0	0	0	0	0	0	0
1788	0	1	2	2	1	2	1	0	A	0	A	0	0	0	58.050497104	59.428922327	0	100	0	100	0	0	1	0	0	A	A	A	A	A	0	A	A	1	0	0	0	1	1	0	1	3	0	0	0	0	0	0	0
1789	0	1	2	2	2	1	1	1	A	1	A	1	0	0	52.773264355	50.358086408	0	97.222222222	1	82.142857143	0	1	2	0	0	A	A	A	A	A	0	A	A	0	A	0	1	1	5	1	1	1	0	9	0	0	0	0	0
1790	0	1	2	2	2	2	1	1	A	1	A	1	0	0	52.773264355	50.358086408	0	97.222222222	2	85.714285714	0	2	2	0	0	A	A	A	A	A	0	A	A	0	A	0	1	1	5	1	1	1	0	9	0	0	0	0	0
1791	0	1	2	2	5	1	1	0	A	0	A	1	0	0	51.565420653	61.115471918	1	94.444444444	2	92.857142857	0	3	2	0	0	A	A	A	A	A	0	A	A	1	0	0	1	0	1	0	1	1	2	4	1	0	0	0	0
1792	0	1	2	2	5	2	1	0	A	0	A	1	0	0	51.565420653	61.115471918	3	80.555555556	0	100	12	15	2	0	0	A	A	A	A	A	0	A	A	1	0	0	1	0	1	0	1	1	2	4	1	0	0	0	0
1793	0	1	2	2	2	1	1	0	A	0	A	1	0	0	57.760988253	57.060725836	0	100	3	85.714285714	2.125	5.125	2	0	0	A	A	A	A	A	0	A	A	0	A	0	0	0	1	0	1	4	0	2	1	0	0	0	1
1794	0	1	2	2	2	2	1	0	A	0	A	1	0	0	57.760988253	57.060725836	0	100	2	89.285714286	2.125	4.125	2	0	0	A	A	A	A	A	0	A	A	0	A	0	0	0	1	0	1	4	0	2	1	0	0	0	1
1795	0	2	1	1	6	1	0	0	A	1	A	1	0	1	46.955461606	59.313047089	0	100	0	100	0	0	0	0	0	A	A	A	A	A	0	A	A	0	A	0	0	0	1	0	1	4	0	3	0	0	0	0	0
1796	0	2	1	1	1	2	1	0	A	1	A	1	0	1	46.955461606	59.313047089	13	37.5	6	46.428571429	37.4	56.4	2	1	0	A	A	A	A	A	0	A	A	0	A	0	0	0	1	0	1	4	0	3	0	0	0	0	0
1797	0	1	1	1	1	1	1	0	A	0	A	1	0	0	48.329204383	62.107209039	4	75	2	78.571428571	7	13	2	1	1	1	1	0	A	1	0	A	A	0	A	0	1	0	1	1	3	A	0	1	0	0	0	0	0
1798	0	1	1	1	1	2	1	0	A	0	A	1	0	0	48.329204383	62.107209039	2	88.888888889	1	96.428571429	1	4	1	0	0	A	A	A	A	A	0	A	A	0	A	0	1	0	1	1	3	A	0	1	0	0	0	0	0
1799	0	1	2	2	1	1	1	1	A	0	A	1	1	0	57.202685993	51.832750942	0	97.222222222	0	100	0	0	1	0	0	A	A	A	A	A	0	A	A	0	A	0	1	1	3	1	1	3	0	7	0	0	0	0	0
1800	0	1	2	2	1	2	1	1	A	0	A	1	1	0	57.202685993	51.832750942	1	94.444444444	0	100	0	1	1	0	0	A	A	A	A	A	0	A	A	0	A	0	1	1	3	1	1	3	0	7	0	0	0	0	0
1801	0	1	1	2	A	1	1	0	A	0	A	0	0	0	R	R	2	72.222222222	2	85.714285714	3	7	2	0	0	A	A	A	A	A	0	A	A	R	R	R	R	R	R	R	3	A	R	R	0	0	0	0	0
1802	0	1	1	2	A	2	0	0	A	0	A	0	0	0	R	R	0	100	0	100	0	0	0	0	0	A	A	A	A	A	0	A	A	R	R	R	R	R	R	R	3	A	R	R	0	0	0	0	0
1803	0	1	2	2	8	1	1	0	A	0	A	1	0	0	51.020428224	56.328568271	1	94.444444444	2	92.857142857	1	4	1	0	0	A	A	A	A	A	0	A	A	1	0	0	0	1	2	0	1	5	0	2	0	0	0	0	0
1804	0	1	2	2	2	2	1	0	A	0	A	1	0	0	51.020428224	56.328568271	1	94.444444444	0	100	1	2	1	0	0	A	A	A	A	A	0	A	A	1	0	0	0	1	2	0	1	5	0	2	0	0	0	0	0
1805	0	1	2	2	5	1	1	0	A	0	A	0	0	0	49.268614488	60.129558539	2	88.888888889	0	85.714285714	0	2	1	1	0	A	A	A	A	A	0	A	A	0	A	0	1	0	1	0	1	2	0	1	0	0	0	0	0
1806	0	1	2	2	2	2	0	0	A	0	A	0	0	0	49.268614488	60.129558539	0	100	0	100	0	0	0	0	0	A	A	A	A	A	0	A	A	0	A	0	1	0	1	0	1	2	0	1	0	0	0	0	0
1807	0	1	1	1	2	1	1	1	A	1	A	1	1	0	50.517218703	42.980702459	0	97.222222222	0	100	0	0	1	0	0	A	A	A	A	A	0	A	A	1	0	0	0	1	1	1	1	5	0	35	0	0	0	0	0
1808	0	1	1	1	1	2	1	1	A	1	A	1	1	0	50.517218703	42.980702459	2	88.888888889	0	100	0	2	2	1	1	1	1	1	1	0	0	A	A	1	0	0	0	1	1	1	1	5	0	35	0	0	0	0	0
1809	0	1	1	2	2	1	1	0	A	0	A	1	0	0	51.003852893	50.600395039	2	80.555555556	2	67.857142857	13.8125	17.8125	1	1	0	A	A	A	A	A	0	A	A	0	A	0	0	1	2	0	1	4	0	4	0	0	0	0	0
1810	0	1	1	2	2	2	1	0	A	0	A	1	0	0	51.003852893	50.600395039	2	80.555555556	2	67.857142857	13.8125	17.8125	1	1	0	A	A	A	A	A	0	A	A	0	A	0	0	1	2	0	1	4	0	4	0	0	0	0	0
1811	0	1	1	2	2	1	1	0	A	0	A	0	0	0	52.504830758	59.137821418	1	94.444444444	2	92.857142857	7.4375	10.4375	2	1	1	1	1	0	A	0	0	A	A	1	0	0	1	0	0	0	1	2	0	3	0	0	0	0	0
1812	0	1	1	2	2	2	0	0	A	0	A	0	0	0	52.504830758	59.137821418	0	100	0	100	3.1875	3.1875	0	1	0	A	A	A	A	A	0	A	A	1	0	0	1	0	0	0	1	2	0	3	0	0	0	0	0
1813	0	1	2	2	2	1	0	0	A	1	A	0	0	0	58.050497104	59.428922327	0	100	0	100	0	0	0	0	0	A	A	A	A	A	0	A	A	0	A	0	0	0	3	0	1	2	0	9	1	0	0	0	0
1814	0	1	2	2	2	2	1	0	A	1	A	0	0	0	58.050497104	59.428922327	2	88.888888889	0	96.428571429	0	2	1	0	0	A	A	A	A	A	0	A	A	0	A	0	0	0	3	0	1	2	0	9	1	0	0	0	0
1815	0	1	1	2	2	1	0	1	A	0	A	0	1	0	49.096131561	54.55356897	0	100	0	100	0	0	0	0	0	A	A	A	A	A	0	A	A	0	A	0	0	1	4	0	1	2	0	4	0	0	0	0	0
1816	0	1	1	2	2	2	0	1	A	0	A	0	1	0	49.096131561	54.55356897	0	100	0	100	0	0	0	0	0	A	A	A	A	A	0	A	A	0	A	0	0	1	4	0	1	2	0	4	0	0	0	0	0
1817	0	2	1	1	2	1	1	1	A	0	A	0	1	0	40.77248677	16.616402426	5	72.222222222	2	78.571428571	14	21	1	1	1	1	0	0	A	0	0	A	A	0	A	0	0	0	0	0	1	10	2	38	0	0	0	0	0
1818	0	2	1	1	1	2	1	1	A	0	A	0	1	0	40.77248677	16.616402426	12	30.555555556	4	53.571428571	39	55	2	1	1	1	0	0	A	D	0	A	A	0	A	0	0	0	0	0	1	10	2	38	0	0	0	0	0
1819	0	1	1	2	2	1	1	0	A	0	A	1	0	0	56.146915884	57.162341115	0	100	0	100	0	0	1	1	0	A	A	A	A	A	0	A	A	0	A	0	0	0	3	1	1	4	2	4	0	0	0	0	0
1820	0	1	1	2	2	2	0	0	A	0	A	1	0	0	56.146915884	57.162341115	0	100	0	100	0	0	0	0	0	A	A	A	A	A	0	A	A	0	A	0	0	0	3	1	1	4	2	4	0	0	0	0	0
1821	0	1	2	3	2	1	0	0	A	0	A	0	0	0	57.27872279	49.118853273	0	100	0	100	0	0	0	0	0	A	A	A	A	A	0	A	A	0	A	0	0	0	1	0	3	A	0	7	0	0	0	0	0
1822	0	1	2	3	2	2	0	0	A	0	A	0	0	0	57.27872279	49.118853273	0	100	0	100	0	0	0	0	0	A	A	A	A	A	0	A	A	0	A	0	0	0	1	0	3	A	0	7	0	0	0	0	0
1823	0	1	2	2	2	1	1	0	A	0	A	0	0	0	53.013023052	52.415404789	3	80.555555556	1	85.714285714	4	8	2	0	0	A	A	A	A	A	0	A	A	0	A	0	1	1	1	1	1	2	0	10	0	0	0	0	1
1824	0	1	2	2	1	2	1	0	A	0	A	0	0	0	53.013023052	52.415404789	6	66.666666667	3	60.714285714	24	33	2	1	0	A	A	A	A	A	0	A	A	0	A	0	1	1	1	1	1	2	0	10	0	0	0	0	1
1825	0	1	2	3	2	1	0	0	A	0	A	0	0	0	56.146915884	57.162341115	0	100	0	92.857142857	0	0	0	0	0	A	A	A	A	A	0	A	A	0	A	0	0	1	3	0	1	10	1	0	0	0	0	0	0
1826	0	1	2	3	2	2	0	0	A	0	A	0	0	0	56.146915884	57.162341115	0	100	0	92.857142857	0	0	0	0	0	A	A	A	A	A	0	A	A	0	A	0	0	1	3	0	1	10	1	0	0	0	0	0	0
1827	0	1	2	1	1	1	1	1	A	1	A	1	0	0	30.79272473	64.534770554	9	58.333333333	4	71.428571429	24	37	1	0	0	A	A	A	A	A	0	A	A	0	A	0	1	0	1	0	1	8	1	5	0	0	0	0	0
1828	0	1	2	1	1	2	1	1	A	1	A	1	0	0	30.79272473	64.534770554	18	22.222222222	8	35.714285714	49	75	2	1	1	1	1	1	1	0	0	A	A	0	A	0	1	0	1	0	1	8	1	5	0	0	0	0	0
1829	0	2	2	1	1	1	1	0	A	0	A	0	0	0	16.477527507	60.912893612	7	55.555555556	3	53.571428571	42	52	2	0	0	A	A	A	A	A	0	A	A	1	0	0	1	0	0	0	1	9	M	16	0	0	0	0	0
1830	0	2	2	1	6	2	0	0	A	0	A	0	0	0	16.477527507	60.912893612	14	25	8	25	44	66	0	1	0	A	A	A	A	A	0	A	A	1	0	0	1	0	0	0	1	9	M	16	0	0	0	0	0
1831	0	1	1	2	2	1	1	1	A	0	A	1	0	0	62.406589895	40.710072614	2	83.333333333	0	89.285714286	3	5	1	1	1	1	0	1	1	0	0	A	A	0	A	0	1	1	0	1	3	A	0	17	0	0	0	0	0
1832	0	1	1	2	2	2	0	1	A	0	A	1	0	0	62.406589895	40.710072614	0	100	0	100	0	0	0	0	0	A	A	A	A	A	0	A	A	0	A	0	1	1	0	1	3	A	0	17	0	0	0	0	0
1833	0	1	2	3	2	1	0	0	A	1	A	0	0	0	60.451546173	51.137938472	0	100	0	100	0	0	0	0	0	A	A	A	A	A	0	A	A	0	A	0	0	0	2	1	1	3	0	4	0	0	0	0	0
1834	0	1	2	3	2	2	0	0	A	1	A	0	0	0	60.451546173	51.137938472	0	100	0	100	0	0	0	0	0	A	A	A	A	A	0	A	A	0	A	0	0	0	2	1	1	3	0	4	0	0	0	0	0
1835	0	1	2	2	4	1	0	1	A	1	A	0	0	0	56.146915884	57.162341115	0	100	0	100	0	0	0	0	0	A	A	A	A	A	0	A	A	1	0	0	0	0	1	0	1	3	0	1	1	0	0	0	0
1836	0	1	2	2	2	2	0	1	A	1	A	0	0	0	56.146915884	57.162341115	0	100	0	100	0	0	0	0	0	A	A	A	A	A	0	A	A	1	0	0	0	0	1	0	1	3	0	1	1	0	0	0	0
1837	0	1	2	2	2	1	1	1	A	D	A	1	1	D	R	R	1	88.888888889	1	92.857142857	3.1875	5.1875	2	0	0	A	A	A	A	A	0	A	A	R	R	R	R	R	R	R	1	6	R	R	0	0	0	0	1
1838	0	1	2	2	2	2	1	1	A	D	A	1	1	D	R	R	1	88.888888889	0	95.833333333	3.1875	4.1875	1	0	0	A	A	A	A	A	0	A	A	R	R	R	R	R	R	R	1	6	R	R	0	0	0	0	1
1839	0	1	2	2	1	1	0	0	A	0	A	0	0	0	56.705218144	62.390316009	0	100	0	100	0	0	0	0	0	A	A	A	A	A	0	A	A	0	A	0	0	0	5	0	1	1	0	0	0	0	0	0	0
1840	0	1	2	2	1	2	1	0	A	0	A	0	0	0	56.705218144	62.390316009	0	100	0	82.142857143	1	1	1	1	0	A	A	A	A	A	0	A	A	0	A	0	0	0	5	0	1	1	0	0	0	0	0	0	0
1841	0	1	1	1	1	1	1	0	A	1	A	0	0	0	32.940248845	63.313852302	2	80.555555556	2	57.142857143	31	35	2	1	1	1	0	0	A	0	0	A	A	0	A	0	0	1	1	1	1	4	4	6	0	0	0	0	0
1842	0	1	1	1	2	2	0	0	A	1	A	0	0	0	32.940248845	63.313852302	0	94.444444444	0	100	2	2	0	1	1	0	A	0	A	0	0	A	A	0	A	0	0	1	1	1	1	4	4	6	0	0	0	0	0
1843	0	1	1	3	2	1	0	0	A	0	A	0	0	0	56.146915884	57.162341115	0	100	0	100	0	0	0	0	0	A	A	A	A	A	0	A	A	0	A	0	0	1	3	1	1	1	0	0	0	0	0	0	0
1844	0	1	1	3	2	2	0	0	A	0	A	0	0	0	56.146915884	57.162341115	0	100	0	100	0	0	0	0	0	A	A	A	A	A	0	A	A	0	A	0	0	1	3	1	1	1	0	0	0	0	0	0	0
1845	0	1	1	2	1	1	0	0	A	0	A	1	0	0	R	R	0	100	0	100	0	0	0	0	1	0	A	0	A	1	1	1	0	R	R	R	R	R	R	R	1	5	R	R	0	0	0	0	0
1846	0	1	1	2	1	2	1	0	A	0	A	1	0	0	R	R	4	75	2	85.714285714	10.625	16.625	1	0	0	A	A	A	A	A	1	1	0	R	R	R	R	R	R	R	1	5	R	R	0	0	0	0	0
1847	0	1	1	1	7	1	1	0	A	0	A	1	0	0	53.850109719	56.176427737	1	83.333333333	0	75	3.1875	4.1875	2	1	1	0	A	0	A	0	0	A	A	1	0	0	1	0	4	0	1	5	0	3	0	0	0	0	0
1848	0	1	1	1	7	2	0	0	A	0	A	1	0	0	53.850109719	56.176427737	0	100	0	100	0	0	0	0	0	A	A	A	A	A	0	A	A	1	0	0	1	0	4	0	1	5	0	3	0	0	0	0	0
1849	0	1	1	2	2	1	1	0	A	0	A	1	0	0	56.48091893	42.015315131	0	100	0	100	0	0	1	0	0	A	A	A	A	A	0	A	A	0	A	0	0	0	0	1	1	1	0	4	0	0	0	0	0
1850	0	1	1	2	1	2	1	0	A	0	A	1	0	0	56.48091893	42.015315131	0	97.222222222	0	100	0	0	1	1	0	A	A	A	A	A	0	A	A	0	A	0	0	0	0	1	1	1	0	4	0	0	0	0	0
1851	0	1	2	2	1	1	0	0	A	0	A	0	0	0	56.146915884	57.162341115	0	97.222222222	0	100	0	0	0	0	0	A	A	A	A	A	0	A	A	0	A	0	1	0	1	0	1	2	0	1	0	0	0	0	0
1852	0	1	2	2	2	2	0	0	A	0	A	0	0	0	56.146915884	57.162341115	0	97.222222222	0	100	0	0	0	0	0	A	A	A	A	A	0	A	A	0	A	0	1	0	1	0	1	2	0	1	0	0	0	0	0
1853	0	1	2	2	A	1	1	1	A	1	A	1	0	0	49.385640412	56.921765462	5	61.111111111	4	78.571428571	13	22	2	1	1	1	1	1	1	0	0	A	A	0	A	0	0	1	2	0	1	1	0	1	0	0	0	0	0
1854	0	1	2	2	A	2	1	1	A	1	A	1	0	0	49.385640412	56.921765462	8	52.777777778	4	78.571428571	27	39	2	1	0	A	A	A	A	A	0	A	A	0	A	0	0	1	2	0	1	1	0	1	0	0	0	0	0
1855	0	1	1	2	2	1	1	0	A	0	A	1	0	0	58.050497104	59.428922327	0	97.222222222	2	71.428571429	0	2	2	1	1	1	1	0	A	0	0	A	A	0	A	0	0	1	3	0	3	A	0	2	0	0	0	0	0
1856	0	1	1	2	2	2	1	0	A	0	A	1	0	0	58.050497104	59.428922327	0	100	0	100	0	0	1	1	1	1	1	0	A	0	0	A	A	0	A	0	0	1	3	0	3	A	0	2	0	0	0	0	0
1857	0	1	2	3	2	1	0	1	A	0	A	0	0	0	56.146915884	57.162341115	0	100	0	100	0	0	0	0	0	A	A	A	A	A	0	A	A	0	A	0	0	1	1	0	1	2	0	0	0	0	0	0	1
1858	0	1	2	3	2	2	0	1	A	0	A	0	0	0	56.146915884	57.162341115	0	100	0	100	0	0	0	0	0	A	A	A	A	A	0	A	A	0	A	0	0	1	1	0	1	2	0	0	0	0	0	0	1
1859	0	1	2	2	2	1	1	0	A	0	A	1	0	0	53.513058762	51.620259218	1	86.111111111	3	89.285714286	5	9	1	1	0	A	A	A	A	A	0	A	A	0	A	0	1	0	1	1	3	A	1	2	0	0	0	0	0
1860	0	1	2	2	3	2	1	0	A	0	A	1	0	0	53.513058762	51.620259218	5	66.666666667	4	82.142857143	25	34	1	1	0	A	A	A	A	A	0	A	A	0	A	0	1	0	1	1	3	A	1	2	0	0	0	0	0
1861	0	1	1	2	1	1	1	0	A	0	A	0	0	0	56.146915884	57.162341115	0	97.222222222	0	100	0	0	1	0	0	A	A	A	A	A	0	A	A	0	A	0	0	0	0	0	1	3	0	3	0	0	0	0	0
1862	0	1	1	2	1	2	0	0	A	0	A	0	0	0	56.146915884	57.162341115	0	97.222222222	0	100	0	0	0	0	0	A	A	A	A	A	0	A	A	0	A	0	0	0	0	0	1	3	0	3	0	0	0	0	0
1863	0	1	1	2	2	1	1	0	A	0	A	0	0	0	57.760988253	57.060725836	1	88.888888889	0	100	1	2	2	1	0	A	A	A	A	A	0	A	A	0	A	0	1	0	3	1	3	A	0	2	0	0	0	0	0
1864	0	1	1	2	2	2	0	0	A	0	A	0	0	0	57.760988253	57.060725836	0	100	0	100	0	0	0	0	0	A	A	A	A	A	0	A	A	0	A	0	1	0	3	1	3	A	0	2	0	0	0	0	0
1865	0	1	2	1	1	1	0	1	1	0	A	1	1	0	36.871176902	63.562421894	0	100	0	100	0	0	0	0	0	A	A	A	A	A	0	A	A	0	A	0	0	0	0	0	1	4	0	3	0	0	0	0	1
1866	0	1	2	1	1	2	1	1	1	0	A	1	1	0	36.871176902	63.562421894	6	69.444444444	4	64.285714286	5.6666666667	15.666666667	2	0	1	1	1	0	A	1	0	A	A	0	A	0	0	0	0	0	1	4	0	3	0	0	0	0	1
1867	0	1	2	2	2	1	0	1	A	1	A	0	0	0	46.985028649	59.459320753	0	100	0	100	0	0	0	0	0	A	A	A	A	A	0	A	A	1	0	0	1	0	1	1	1	9	R	12	1	0	0	0	0
1868	0	1	2	2	2	2	1	1	A	1	A	0	0	0	46.985028649	59.459320753	6	72.222222222	4	78.571428571	10	20	2	1	0	A	A	A	A	A	0	A	A	1	0	0	1	0	1	1	1	9	R	12	1	0	0	0	0
1869	0	1	2	3	2	1	0	0	A	0	A	0	0	0	59.636292371	49.813084225	0	100	1	96.428571429	0	1	0	0	0	A	A	A	A	A	0	A	A	0	A	0	1	0	1	1	1	3	0	9	0	0	0	0	1
1870	0	1	2	3	2	2	0	0	A	0	A	0	0	0	59.636292371	49.813084225	0	100	1	96.428571429	0	1	0	1	0	A	A	A	A	A	0	A	A	0	A	0	1	0	1	1	1	3	0	9	0	0	0	0	1
1871	0	1	2	2	1	1	1	1	A	1	A	1	0	0	57.760988253	57.060725836	1	90.625	3	78.571428571	8	12	1	0	0	A	A	A	A	A	0	A	A	1	0	0	0	0	4	0	1	2	0	0	0	0	0	0	1
1872	0	1	2	2	3	2	1	1	A	1	A	1	0	0	57.760988253	57.060725836	1	93.75	1	96.428571429	5	7	1	0	0	A	A	A	A	A	0	A	A	1	0	0	0	0	4	0	1	2	0	0	0	0	0	0	1
1873	0	2	2	2	1	1	1	0	A	0	A	1	0	0	52.232334543	56.744369595	0	94.444444444	2	89.285714286	4.25	6.25	1	0	0	A	A	A	A	A	0	A	A	1	0	0	0	0	0	0	1	7	0	1	0	0	0	0	0
1874	0	2	2	2	1	2	1	0	A	0	A	1	0	0	52.232334543	56.744369595	0	97.222222222	1	92.857142857	2.125	3.125	1	0	0	A	A	A	A	A	0	A	A	1	0	0	0	0	0	0	1	7	0	1	0	0	0	0	0
1875	0	2	1	2	2	1	1	1	A	1	A	1	0	0	57.760988253	57.060725836	7	58.333333333	4	85.714285714	20	31	2	1	0	A	A	A	A	A	0	A	A	0	A	0	1	1	4	0	1	2	0	5	0	0	0	0	0
1876	0	2	1	2	2	2	1	1	A	1	A	1	0	0	57.760988253	57.060725836	7	58.333333333	4	85.714285714	19	30	2	1	1	0	A	0	A	1	0	A	A	0	A	0	1	1	4	0	1	2	0	5	0	0	0	0	0
1877	0	1	2	2	2	1	1	0	A	0	A	0	0	0	55.567898182	52.425948132	5	69.444444444	3	78.571428571	0	8	2	0	0	A	A	A	A	A	0	A	A	0	A	0	0	1	0	1	1	3	0	2	0	0	0	0	0
1878	0	1	2	2	2	2	0	0	A	0	A	0	0	0	55.567898182	52.425948132	0	100	1	82.142857143	0	1	0	0	0	A	A	A	A	A	0	A	A	0	A	0	0	1	0	1	1	3	0	2	0	0	0	0	0
1879	0	1	2	1	1	1	1	0	A	0	A	1	0	0	59.106267213	54.099332154	0	97.222222222	0	100	0	0	2	0	0	A	A	A	A	A	0	A	A	0	A	0	0	1	3	1	3	A	0	1	0	0	0	0	0
1880	0	1	2	1	8	2	0	0	A	0	A	1	0	0	59.106267213	54.099332154	0	100	0	100	0	0	0	0	0	A	A	A	A	A	0	A	A	0	A	0	0	1	3	1	3	A	0	1	0	0	0	0	0
1881	0	1	2	2	2	1	1	0	A	1	1	1	0	1	52.954756502	46.392284324	4	69.444444444	4	50	27	35	2	1	0	A	A	A	A	A	0	A	A	0	A	0	0	0	0	0	3	A	0	5	0	0	0	0	0
1882	0	1	2	2	1	2	0	0	A	1	1	1	0	1	52.954756502	46.392284324	0	100	0	92.857142857	0	0	0	0	0	A	A	A	A	A	0	A	A	0	A	0	0	0	0	0	3	A	0	5	0	0	0	0	0
1883	0	1	2	3	2	1	0	0	A	0	A	0	0	0	58.957567489	36.763862171	0	100	0	100	0	0	0	1	0	A	A	A	A	A	0	A	A	1	0	0	0	0	1	0	3	A	0	30	0	0	0	0	0
1884	0	1	2	3	2	2	0	0	A	0	A	0	0	0	58.957567489	36.763862171	0	100	0	100	0	0	0	D	0	A	A	A	A	A	0	A	A	1	0	0	0	0	1	0	3	A	0	30	0	0	0	0	0
1885	0	1	2	2	2	1	1	1	A	1	A	1	0	0	54.010526611	41.06269415	2	88.888888889	3	85.714285714	21	26	1	0	0	A	A	A	A	A	0	A	A	0	A	0	0	1	3	1	1	2	0	17	0	0	0	0	0
1886	0	1	2	2	2	2	1	1	A	1	A	1	0	0	54.010526611	41.06269415	3	77.777777778	3	82.142857143	20	26	2	0	0	A	A	A	A	A	0	A	A	0	A	0	0	1	3	1	1	2	0	17	0	0	0	0	0
1887	0	1	2	3	2	1	0	0	A	0	A	0	0	0	56.403778907	50.338494767	0	100	0	100	0	0	0	0	0	A	A	A	A	A	0	A	A	0	A	0	0	0	1	0	1	3	0	6	0	0	0	0	0
1888	0	1	2	3	2	2	0	0	A	0	A	0	0	0	56.403778907	50.338494767	0	100	0	100	0	0	0	0	0	A	A	A	A	A	0	A	A	0	A	0	0	0	1	0	1	3	0	6	0	0	0	0	0
1889	0	2	1	2	2	1	1	0	A	1	A	0	0	1	53.45679527	57.331699915	1	83.333333333	0	100	1	2	1	0	0	A	A	A	A	A	0	A	A	0	A	0	0	1	3	1	1	5	0	3	1	0	0	0	0
1890	0	2	1	2	2	2	1	0	A	1	A	0	0	1	53.45679527	57.331699915	0	100	0	100	0	0	1	0	0	A	A	A	A	A	0	A	A	0	A	0	0	1	3	1	1	5	0	3	1	0	0	0	0
1891	0	1	2	2	1	1	1	1	A	1	A	1	0	0	51.293361744	52.96859153	8	47.222222222	2	57.142857143	23	33	1	0	0	A	A	A	A	A	0	A	A	0	A	0	1	1	2	1	1	7	0	2	1	0	0	0	0
1892	0	1	2	2	1	2	1	1	A	1	A	1	0	0	51.293361744	52.96859153	5	69.444444444	2	71.428571429	18	25	1	0	0	A	A	A	A	A	0	A	A	0	A	0	1	1	2	1	1	7	0	2	1	0	0	0	0
1893	0	1	2	3	2	1	0	1	A	1	A	1	0	0	56.655108178	50.439924486	0	100	0	92.857142857	0	0	0	0	0	A	A	A	A	A	0	A	A	0	A	0	0	0	1	0	1	1	0	4	0	0	0	0	0
1894	0	1	2	3	2	2	0	1	A	1	A	1	0	0	56.655108178	50.439924486	0	100	0	92.857142857	0	0	0	0	0	A	A	A	A	A	0	A	A	0	A	0	0	0	1	0	1	1	0	4	0	0	0	0	0
1895	0	1	1	1	A	1	0	0	A	1	1	1	0	1	43.780086245	42.620159805	0	100	0	100	0	0	0	0	0	A	A	A	A	A	0	A	A	0	A	0	1	0	0	1	1	4	0	14	1	0	0	0	0
1896	0	1	1	1	A	2	1	0	A	1	1	1	0	1	43.780086245	42.620159805	9	47.222222222	5	53.571428571	20.1875	34.1875	2	1	1	0	A	1	1	0	0	A	A	0	A	0	1	0	0	1	1	4	0	14	1	0	0	0	0
1897	0	2	1	2	A	1	1	1	1	1	A	1	1	0	R	R	3	80.555555556	3	78.571428571	5	11	2	0	0	A	A	A	A	A	0	A	A	R	R	R	R	R	R	R	1	2	R	R	0	0	0	0	0
1898	0	2	1	2	A	2	1	1	1	1	A	1	1	0	R	R	4	77.777777778	4	71.428571429	11	19	2	1	0	A	A	A	A	A	0	A	A	R	R	R	R	R	R	R	1	2	R	R	0	0	0	0	0
1899	0	1	1	2	2	1	1	1	A	0	A	0	0	0	53.753434974	41.988965338	2	83.333333333	4	75	10	16	1	0	0	A	A	A	A	A	0	A	A	0	A	0	1	0	1	1	1	6	1	10	1	0	0	0	0
1900	0	1	1	2	2	2	1	1	A	0	A	0	0	0	53.753434974	41.988965338	1	88.888888889	2	78.571428571	9	12	1	0	0	A	A	A	A	A	0	A	A	0	A	0	1	0	1	1	1	6	1	10	1	0	0	0	0
1901	0	1	2	2	1	1	1	0	A	1	A	0	0	1	47.268935923	40.898935824	1	88.888888889	1	89.285714286	5.3125	7.3125	2	0	0	A	A	A	A	A	0	A	A	0	A	0	0	1	1	1	1	5	0	6	0	0	0	0	0
1902	0	1	2	2	2	2	1	0	A	1	A	0	0	1	47.268935923	40.898935824	1	88.888888889	1	85.714285714	7.4375	9.4375	2	0	0	A	A	A	A	A	0	A	A	0	A	0	0	1	1	1	1	5	0	6	0	0	0	0	0
1903	0	1	2	2	3	1	0	0	A	0	A	0	0	0	50.104218995	61.67537671	0	100	0	100	0	0	0	1	0	A	A	A	A	A	0	A	A	1	0	1	0	0	1	0	1	8	0	4	1	0	0	0	1
1904	0	1	2	2	1	2	0	0	A	0	A	0	0	0	50.104218995	61.67537671	0	100	0	100	0	0	0	0	0	A	A	A	A	A	0	A	A	1	0	1	0	0	1	0	1	8	0	4	1	0	0	0	1
1905	0	1	1	2	2	1	0	0	A	0	A	0	0	0	54.512654882	52.127505396	0	100	0	100	0	0	0	0	0	A	A	A	A	A	0	A	A	1	0	0	1	1	1	0	1	6	0	4	0	0	0	0	0
1906	0	1	1	2	1	2	1	0	A	0	A	0	0	0	54.512654882	52.127505396	0	100	0	100	0	0	1	1	1	0	A	1	1	0	0	A	A	1	0	0	1	1	1	0	1	6	0	4	0	0	0	0	0
1907	0	1	1	3	2	1	0	1	A	0	A	0	0	0	I	I	0	100	0	100	0	0	0	0	0	A	A	A	A	A	0	A	A	0	A	0	0	1	5	0	1	4	0	4	0	0	0	0	0
1908	0	1	1	3	2	2	0	1	A	0	A	0	0	0	I	I	0	100	0	100	0	0	0	0	0	A	A	A	A	A	0	A	A	0	A	0	0	1	5	0	1	4	0	4	0	0	0	0	0
1909	0	1	2	2	1	1	1	0	A	0	A	0	0	0	57.760988253	57.060725836	2	86.111111111	3	82.142857143	3.1875	8.1875	1	1	1	1	1	1	1	0	0	A	A	0	A	0	0	1	2	0	1	6	0	1	1	0	0	0	0
1910	0	1	2	2	2	2	1	0	A	0	A	0	0	0	57.760988253	57.060725836	0	100	0	100	0	0	1	0	0	A	A	A	A	A	0	A	A	0	A	0	0	1	2	0	1	6	0	1	1	0	0	0	0
1911	0	1	2	2	2	1	1	0	A	0	A	1	0	0	50.887055583	59.705763277	3	86.111111111	4	85.714285714	2.125	9.125	1	0	0	A	A	A	A	A	0	A	A	0	A	0	1	0	2	1	1	3	0	8	0	0	0	0	1
1912	0	1	2	2	2	2	1	0	A	0	A	1	0	0	50.887055583	59.705763277	3	83.333333333	3	89.285714286	5.3125	11.3125	1	0	0	A	A	A	A	A	0	A	A	0	A	0	1	0	2	1	1	3	0	8	0	0	0	0	1
1913	0	2	2	2	A	1	1	1	A	0	A	1	1	0	R	R	8	63.888888889	2	92.857142857	16	26	2	0	0	A	A	A	A	A	0	A	A	R	R	R	R	R	R	R	1	3	R	R	0	0	0	0	0
1914	0	2	2	2	A	2	0	1	A	0	A	1	1	0	R	R	0	100	0	100	0	0	0	0	0	A	A	A	A	A	0	A	A	R	R	R	R	R	R	R	1	3	R	R	0	0	0	0	0
1915	0	1	1	1	2	1	1	0	A	0	A	0	0	0	51.020199609	50.430993111	8	44.444444444	3	67.857142857	30	41	2	1	0	A	A	A	A	A	0	A	A	0	A	0	0	0	5	1	3	A	0	3	0	0	0	0	0
1916	0	1	1	1	1	2	1	0	A	0	A	0	0	0	51.020199609	50.430993111	11	30.555555556	5	39.285714286	40	56	2	1	1	0	A	1	1	1	0	A	A	0	A	0	0	0	5	1	3	A	0	3	0	0	0	0	0
1917	0	1	1	2	3	1	0	0	A	0	A	1	0	0	63.267018006	33.20088356	0	100	0	100	0	0	0	0	0	A	A	A	A	A	0	A	A	0	A	0	0	1	2	1	1	3	0	17	0	0	0	0	0
1918	0	1	1	2	2	2	1	0	A	0	A	1	0	0	63.267018006	33.20088356	0	94.444444444	0	100	0	0	1	0	0	A	A	A	A	A	0	A	A	0	A	0	0	1	2	1	1	3	0	17	0	0	0	0	0
1919	0	2	1	2	2	1	1	1	A	0	A	0	0	0	51.020428224	56.328568271	1	94.444444444	2	82.142857143	2	5	1	1	0	A	A	A	A	A	0	A	A	0	A	0	0	1	4	0	3	A	0	5	0	0	0	0	0
1920	0	2	1	2	2	2	0	1	A	0	A	0	0	0	51.020428224	56.328568271	0	100	0	92.857142857	0	0	0	0	0	A	A	A	A	A	0	A	A	0	A	0	0	1	4	0	3	A	0	5	0	0	0	0	0
1921	0	1	2	2	A	1	0	0	A	0	A	0	0	0	56.436424736	59.530537607	0	100	0	100	0	0	0	0	0	A	A	A	A	A	0	A	A	0	A	0	0	0	0	0	1	2	0	7	0	0	0	0	0
1922	0	1	2	2	A	2	0	0	A	0	A	0	0	0	56.436424736	59.530537607	0	100	0	100	0	0	0	0	0	A	A	A	A	A	0	A	A	0	A	0	0	0	0	0	1	2	0	7	0	0	0	0	0
1923	0	1	2	2	1	1	1	1	A	0	A	1	0	0	41.966969073	41.008502783	4	77.777777778	4	57.142857143	24.4375	32.4375	2	0	0	A	A	A	A	A	0	A	A	1	0	0	1	1	4	0	1	2	0	21	0	0	0	0	0
1924	0	1	2	2	1	2	1	1	A	0	A	1	0	0	41.966969073	41.008502783	4	77.777777778	4	57.142857143	22.3125	30.3125	2	0	0	A	A	A	A	A	0	A	A	1	0	0	1	1	4	0	1	2	0	21	0	0	0	0	0
1925	0	1	1	1	2	1	1	0	A	0	A	0	0	0	52.910699614	58.154078236	2	86.111111111	0	100	6	8	1	0	0	A	A	A	A	A	0	A	A	1	0	0	1	0	3	1	1	1	0	0	0	0	0	0	0
1926	0	1	1	1	2	2	1	0	A	0	A	0	0	0	52.910699614	58.154078236	2	83.333333333	0	100	6	8	2	0	0	A	A	A	A	A	0	A	A	1	0	0	1	0	3	1	1	1	0	0	0	0	0	0	0
1927	0	2	2	1	1	1	1	0	A	0	A	0	0	0	47.082457055	38.845068678	1	94.444444444	2	75	11	14	2	0	0	A	A	A	A	A	0	A	A	1	0	0	0	0	3	1	1	3	0	17	0	0	0	0	0
1928	0	2	2	1	1	2	1	0	A	0	A	0	0	0	47.082457055	38.845068678	1	91.666666667	2	75	14	17	2	1	0	A	A	A	A	A	0	A	A	1	0	0	0	0	3	1	1	3	0	17	0	0	0	0	0
1929	0	1	2	3	2	1	0	1	A	0	A	0	0	0	58.909807795	48.991982662	0	100	0	100	0	0	0	0	0	A	A	A	A	A	0	A	A	0	A	1	0	0	1	0	1	3	0	10	0	0	0	0	0
1930	0	1	2	3	2	2	0	1	A	0	A	0	0	0	58.909807795	48.991982662	0	100	0	100	0	0	0	0	0	A	A	A	A	A	0	A	A	0	A	1	0	0	1	0	1	3	0	10	0	0	0	0	0
1931	0	1	2	2	2	1	1	1	A	1	A	1	0	0	50.09594527	40.64472263	2	83.333333333	2	82.142857143	9	13	1	0	0	A	A	A	A	A	0	A	A	0	A	0	0	1	2	1	1	3	0	14	0	0	0	0	0
1932	0	1	2	2	2	2	0	1	A	1	A	1	0	0	50.09594527	40.64472263	1	91.666666667	1	92.857142857	5	7	0	0	0	A	A	A	A	A	0	A	A	0	A	0	0	1	2	1	1	3	0	14	0	0	0	0	0
1933	0	1	2	2	1	1	0	0	A	0	A	1	0	0	59.106267213	54.099332154	1	88.888888889	1	82.142857143	2	4	0	1	1	1	0	0	A	1	0	A	A	0	A	0	1	0	3	0	1	2	0	0	1	0	0	0	0
1934	0	1	2	2	2	2	1	0	A	0	A	1	0	0	59.106267213	54.099332154	1	94.444444444	1	85.714285714	2.125	4.125	1	0	1	1	0	0	A	0	0	A	A	0	A	0	1	0	3	0	1	2	0	0	1	0	0	0	0
1935	0	1	2	3	2	1	0	0	A	1	A	0	0	0	57.202685993	51.832750942	0	100	0	92.857142857	0	0	0	0	0	A	A	A	A	A	0	A	A	0	A	1	0	0	1	1	3	A	0	6	0	0	0	0	0
1936	0	1	2	3	2	2	0	0	A	1	A	0	0	0	57.202685993	51.832750942	0	100	0	92.857142857	0	0	0	0	0	A	A	A	A	A	0	A	A	0	A	1	0	0	1	1	3	A	0	6	0	0	0	0	0
1937	0	2	2	2	5	1	1	1	1	1	1	1	1	1	49.690626409	57.568802234	3	77.777777778	1	60.714285714	0	4	2	0	0	A	A	A	A	A	0	A	A	0	A	0	0	1	0	1	1	2	0	0	1	0	0	0	0
1938	0	2	2	2	2	2	1	1	1	1	1	1	1	1	49.690626409	57.568802234	3	75	0	78.571428571	0	3	2	0	0	A	A	A	A	A	0	A	A	0	A	0	0	1	0	1	1	2	0	0	1	0	0	0	0
1939	0	1	2	1	1	1	1	1	A	0	A	1	1	0	38.747765439	41.974984572	5	66.666666667	3	64.285714286	0	8	2	0	0	A	A	A	A	A	0	A	A	1	0	1	1	1	0	1	1	5	0	21	1	0	0	0	0
1940	0	1	2	1	1	2	1	1	A	0	A	1	1	0	38.747765439	41.974984572	3	75	3	53.571428571	2	8	1	0	0	A	A	A	A	A	0	A	A	1	0	1	1	1	0	1	1	5	0	21	1	0	0	0	0
1941	0	1	1	2	2	1	1	0	A	0	A	0	0	0	57.83702505	54.346828167	0	100	0	100	0	0	1	0	0	A	A	A	A	A	0	A	A	0	A	0	0	0	0	0	3	A	0	2	0	0	0	0	0
1942	0	1	1	2	2	2	1	0	A	0	A	0	0	0	57.83702505	54.346828167	0	100	0	100	0	0	1	0	0	A	A	A	A	A	0	A	A	0	A	0	0	0	0	0	3	A	0	2	0	0	0	0	0
1943	0	1	1	2	2	1	0	0	A	0	A	1	0	0	46.305560352	63.65889408	0	100	0	100	0	0	0	0	0	A	A	A	A	A	0	A	A	1	0	0	1	1	5	0	1	3	0	0	0	0	0	0	0
1944	0	1	1	2	2	2	1	0	A	0	A	1	0	0	46.305560352	63.65889408	0	100	0	100	0	0	1	0	0	A	A	A	A	A	0	A	A	1	0	0	1	1	5	0	1	3	0	0	0	0	0	0	0
1945	0	1	1	2	1	1	1	0	A	0	A	0	0	0	51.276349108	52.993846862	0	94.444444444	1	82.142857143	4	5	1	1	1	1	1	1	1	0	0	A	A	0	A	0	0	1	2	1	1	3	0	14	1	0	0	0	0
1946	0	1	1	2	1	2	0	0	A	0	A	0	0	0	51.276349108	52.993846862	0	100	0	100	0	0	0	0	0	A	A	A	A	A	0	A	A	0	A	0	0	1	2	1	1	3	0	14	1	0	0	0	0
1947	0	1	1	2	2	1	1	1	A	0	A	0	0	0	56.404444827	50.482641363	1	88.888888889	1	89.285714286	3	5	2	0	0	A	A	A	A	A	0	A	A	0	A	0	1	1	3	0	1	1	0	2	0	0	0	0	0
1948	0	1	1	2	2	2	1	1	A	0	A	0	0	0	56.404444827	50.482641363	0	91.666666667	0	96.428571429	1	1	2	0	0	A	A	A	A	A	0	A	A	0	A	0	1	1	3	0	1	1	0	2	0	0	0	0	0
1949	0	2	1	2	1	1	1	0	A	1	A	0	0	1	47.887802875	32.075557849	7	62.5	1	78.571428571	18	26	2	0	0	A	A	A	A	A	0	A	A	0	A	0	1	1	3	1	1	6	2	25	0	0	0	0	0
1950	0	2	1	2	2	2	1	0	A	1	A	0	0	1	47.887802875	32.075557849	5	75	3	66.666666667	6	14	2	0	0	A	A	A	A	A	0	A	A	0	A	0	1	1	3	1	1	6	2	25	0	0	0	0	0
1951	0	2	2	2	2	1	1	1	A	0	A	1	1	0	27.979502656	34.061612057	10	50	4	71.428571429	35	49	2	1	0	A	A	A	A	A	0	A	A	0	A	0	1	0	1	0	1	5	2	21	1	0	0	0	0
1952	0	2	2	2	2	2	1	1	A	0	A	1	1	0	27.979502656	34.061612057	5	75	4	75	34	43	2	1	0	A	A	A	A	A	0	A	A	0	A	0	1	0	1	0	1	5	2	21	1	0	0	0	0
1953	0	2	2	2	2	1	1	0	A	1	A	0	0	0	48.510150003	50.260560733	2	83.333333333	0	92.857142857	7	9	2	0	0	A	A	A	A	A	0	A	A	0	A	0	0	0	0	0	1	3	0	10	0	0	0	0	0
1954	0	2	2	2	2	2	1	0	A	1	A	0	0	0	48.510150003	50.260560733	3	88.888888889	0	100	6	9	1	0	0	A	A	A	A	A	0	A	A	0	A	0	0	0	0	0	1	3	0	10	0	0	0	0	0
1955	0	2	1	2	2	1	0	1	A	1	A	0	0	0	49.675149263	59.289961953	0	97.222222222	1	89.285714286	0	1	0	0	0	A	A	A	A	A	0	A	A	0	A	0	1	1	2	0	1	2	2	4	1	0	0	0	0
1956	0	2	1	2	2	2	1	1	A	1	A	0	0	0	49.675149263	59.289961953	0	94.444444444	1	89.285714286	0	1	1	0	0	A	A	A	A	A	0	A	A	0	A	0	1	1	2	0	1	2	2	4	1	0	0	0	0
1957	0	1	1	2	6	1	1	0	A	0	A	1	0	0	49.675149263	59.289961953	0	97.222222222	1	85.714285714	0	1	1	1	1	1	1	0	A	1	0	A	A	0	A	0	0	0	2	0	3	A	0	0	0	0	0	0	0
1958	0	1	1	2	1	2	1	0	A	0	A	1	0	0	49.675149263	59.289961953	1	88.888888889	0	89.285714286	3	4	1	1	1	0	A	1	1	1	0	A	A	0	A	0	0	0	2	0	3	A	0	0	0	0	0	0	0
1959	0	1	1	3	2	1	0	0	A	0	A	0	0	0	56.073946848	48.608340281	0	100	0	96.428571429	0	0	0	0	0	A	A	A	A	A	0	A	A	0	A	0	1	1	3	1	1	1	0	6	0	0	0	0	0
1960	0	1	1	3	2	2	0	0	A	0	A	0	0	0	56.073946848	48.608340281	0	100	0	96.428571429	0	0	0	0	0	A	A	A	A	A	0	A	A	0	A	0	1	1	3	1	1	1	0	6	0	0	0	0	0
1961	0	1	1	2	1	1	0	0	A	0	A	1	0	0	51.804819539	51.533276886	1	94.444444444	1	96.428571429	6.375	8.375	0	1	1	1	0	1	0	0	0	A	A	0	A	0	0	1	1	0	1	8	0	6	1	0	0	0	0
1962	0	1	1	2	1	2	0	0	A	0	A	1	0	0	51.804819539	51.533276886	2	91.666666667	2	92.857142857	3.1875	7.1875	0	1	1	1	0	1	0	0	0	A	A	0	A	0	0	1	1	0	1	8	0	6	1	0	0	0	0
1963	0	1	1	1	2	1	0	1	A	0	A	1	0	0	51.854929505	63.48366841	0	100	0	100	0	0	0	0	0	A	A	A	A	A	0	A	A	0	A	0	1	0	3	0	1	1	1	1	0	0	0	0	0
1964	0	1	1	1	1	2	1	1	A	0	A	1	0	0	51.854929505	63.48366841	2	75	2	60.714285714	0	4	2	1	0	A	A	A	A	A	0	A	A	0	A	0	1	0	3	0	1	1	1	1	0	0	0	0	0
1965	0	1	2	2	2	1	1	0	A	0	A	1	0	0	47.650839313	60.697500398	2	88.888888889	0	89.285714286	4	6	1	1	0	A	A	A	A	A	0	A	A	0	A	0	0	1	3	1	1	3	1	1	0	0	0	0	0
1966	0	1	2	2	2	2	0	0	A	0	A	1	0	0	47.650839313	60.697500398	0	100	0	92.857142857	0	0	0	0	0	A	A	A	A	A	0	A	A	0	A	0	0	1	3	1	1	3	1	1	0	0	0	0	0
1967	0	1	2	1	1	1	1	1	A	1	A	1	1	1	40.194175108	38.758803756	9	61.111111111	2	92.857142857	21.25	32.25	2	1	1	1	1	1	1	1	0	A	A	1	0	0	0	0	1	1	1	5	0	11	1	0	0	0	0
1968	0	1	2	1	7	2	1	1	A	1	A	1	1	1	40.194175108	38.758803756	13	38.888888889	4	60.714285714	21.25	38.25	2	1	1	1	1	0	A	0	0	A	A	1	0	0	0	0	1	1	1	5	0	11	1	0	0	0	0
1969	0	1	2	2	2	1	1	0	A	0	A	0	0	0	59.106267213	54.099332154	0	88.888888889	2	92.857142857	0	2	1	0	0	A	A	A	A	A	0	A	A	1	0	0	0	0	0	1	1	6	1	2	0	0	0	0	1
1970	0	1	2	2	1	2	0	0	A	0	A	0	0	0	59.106267213	54.099332154	0	100	1	89.285714286	0	1	0	0	0	A	A	A	A	A	0	A	A	1	0	0	0	0	0	1	1	6	1	2	0	0	0	0	1
1971	0	1	1	2	2	1	1	0	A	0	A	1	0	0	48.053005361	60.180083794	2	88.888888889	0	100	1	3	2	0	0	A	A	A	A	A	0	A	A	0	A	0	0	1	4	0	0	A	0	1	0	0	0	0	0
1972	0	1	1	2	2	2	0	0	A	0	A	1	0	0	48.053005361	60.180083794	0	100	0	100	0	0	0	0	0	A	A	A	A	A	0	A	A	0	A	0	0	1	4	0	0	A	0	1	0	0	0	0	0
1973	0	1	1	3	2	1	0	0	A	0	A	1	0	0	49.931070148	55.955240544	0	100	0	100	0	0	0	0	0	A	A	A	A	A	0	A	A	0	A	0	1	1	0	1	1	5	0	1	1	0	0	0	0
1974	0	1	1	3	2	2	0	0	A	0	A	1	0	0	49.931070148	55.955240544	0	100	0	100	0	0	0	0	0	A	A	A	A	A	0	A	A	0	A	0	1	1	0	1	1	5	0	1	1	0	0	0	0
1975	0	1	1	2	A	1	1	0	A	0	A	0	0	0	49.948311399	61.827560373	0	97.222222222	4	75	14	18	1	0	0	A	A	A	A	A	0	A	A	0	A	0	1	0	0	0	1	4	0	5	0	0	0	0	0
1976	0	1	1	2	A	2	0	0	A	0	A	0	0	0	49.948311399	61.827560373	0	100	4	67.857142857	14	18	0	0	0	A	A	A	A	A	0	A	A	0	A	0	1	0	0	0	1	4	0	5	0	0	0	0	0
1977	0	1	2	2	2	1	1	1	A	1	A	1	1	1	30.137185247	29.276878607	0	100	0	100	0	0	1	0	0	A	A	A	A	A	1	1	0	0	A	0	1	1	1	1	1	7	0	33	1	0	0	0	0
1978	0	1	2	2	1	2	1	1	A	1	A	1	1	1	30.137185247	29.276878607	10	38.888888889	6	53.571428571	32	48	2	1	0	A	A	A	A	A	1	1	0	0	A	0	1	1	1	1	1	7	0	33	1	0	0	0	0
1979	0	1	2	2	1	1	0	0	A	0	A	0	0	0	55.857407033	54.794144624	0	96.875	3	71.428571429	1.1333333333	4.1333333333	0	0	0	A	A	A	A	A	0	A	A	0	A	0	1	1	1	1	1	5	1	1	0	0	0	0	0
1980	0	1	2	2	8	2	0	0	A	0	A	0	0	0	55.857407033	54.794144624	0	96.875	2	78.571428571	0	2	0	1	0	A	A	A	A	A	0	A	A	0	A	0	1	1	1	1	1	5	1	1	0	0	0	0	0
1981	0	1	2	2	2	1	0	0	A	0	A	0	0	0	56.146915884	57.162341115	0	100	0	100	0	0	0	0	0	A	A	A	A	A	0	A	A	1	0	0	0	1	2	0	1	1	2	3	0	0	0	0	0
1982	0	1	2	2	2	2	0	0	A	0	A	0	0	0	56.146915884	57.162341115	0	100	0	100	0	0	0	1	0	A	A	A	A	A	0	A	A	1	0	0	0	1	2	0	1	1	2	3	0	0	0	0	0
1983	0	1	1	2	2	1	0	0	A	0	A	0	0	0	58.050497104	59.428922327	0	100	0	100	0	0	0	1	0	A	A	A	A	A	0	A	A	0	A	0	0	0	1	1	1	1	0	1	0	0	0	0	0
1984	0	1	1	2	2	2	0	0	A	0	A	0	0	0	58.050497104	59.428922327	0	100	0	100	0	0	0	0	0	A	A	A	A	A	0	A	A	0	A	0	0	0	1	1	1	1	0	1	0	0	0	0	0
1985	0	3	2	3	2	1	0	0	A	0	A	0	0	0	57.492194845	54.200947433	0	100	0	100	0	0	0	0	0	A	A	A	A	A	0	A	A	0	A	0	0	0	0	0	1	1	0	6	0	0	0	0	0
1986	0	3	2	3	2	2	0	0	A	0	A	0	0	0	57.492194845	54.200947433	0	100	0	100	0	0	0	0	0	A	A	A	A	A	0	A	A	0	A	0	0	0	0	0	1	1	0	6	0	0	0	0	0
1987	0	1	2	2	2	1	0	0	A	0	A	0	0	0	58.837473805	51.239553752	4	88.888888889	3	82.142857143	0	7	0	0	0	A	A	A	A	A	0	A	A	0	A	0	0	0	2	0	1	2	0	3	0	0	0	0	1
1988	0	1	2	2	2	2	0	0	A	0	A	0	0	0	58.837473805	51.239553752	1	97.222222222	1	89.285714286	3	5	0	0	0	A	A	A	A	A	0	A	A	0	A	0	0	0	2	0	1	2	0	3	0	0	0	0	1
1989	0	2	1	2	2	1	1	0	A	0	A	0	0	0	48.997673	54.910428763	3	88.888888889	1	82.142857143	4	8	2	0	0	A	A	A	A	A	0	A	A	0	A	0	0	1	1	0	1	1	2	15	1	0	0	0	0
1990	0	2	1	2	2	2	0	0	A	0	A	0	0	0	48.997673	54.910428763	0	100	0	100	0	0	0	0	0	A	A	A	A	A	0	A	A	0	A	0	0	1	1	0	1	1	2	15	1	0	0	0	0
1991	1	0	1	2	A	1	0	1	A	1	A	1	1	1	51.565420653	61.115471918	0	100	0	100	0	0	0	0	0	A	A	A	A	A	0	A	A	1	0	1	1	1	2	1	1	2	1	15	1	0	0	0	0
1992	1	0	1	2	A	2	0	1	A	1	A	1	1	1	51.565420653	61.115471918	0	100	0	100	0	0	0	0	0	A	A	A	A	A	0	A	A	1	0	1	1	1	2	1	1	2	1	15	1	0	0	0	0
1993	0	2	2	1	1	1	1	1	A	1	A	1	1	1	46.032398217	61.12129566	9	52.777777778	3	89.285714286	30	42	2	0	0	A	A	A	A	A	0	A	A	0	A	0	0	0	0	0	1	10	0	2	1	0	0	0	0
1994	0	2	2	1	1	2	1	1	A	1	A	1	1	1	46.032398217	61.12129566	7	63.888888889	6	78.571428571	29	42	2	0	0	A	A	A	A	A	0	A	A	0	A	0	0	0	0	0	1	10	0	2	1	0	0	0	0
1995	0	1	2	3	2	1	0	0	A	0	A	0	0	0	49.385640412	56.921765462	2	94.444444444	1	96.428571429	1	4	0	0	0	A	A	A	A	A	0	A	A	0	A	0	0	0	1	0	1	1	0	12	0	0	0	0	0
1996	0	1	2	3	2	2	0	0	A	0	A	0	0	0	49.385640412	56.921765462	1	97.222222222	1	96.428571429	1	3	0	0	0	A	A	A	A	A	0	A	A	0	A	0	0	0	1	0	1	1	0	12	0	0	0	0	0
1997	0	1	2	1	2	1	1	0	A	0	A	0	0	0	57.215329903	52.129675592	1	91.666666667	1	96.428571429	0	2	1	0	0	A	A	A	A	A	0	A	A	0	A	0	0	0	1	0	1	1	0	0	1	0	0	0	0
1998	0	1	2	1	1	2	1	0	A	0	A	0	0	0	57.215329903	52.129675592	2	86.111111111	2	75	1	5	2	1	1	1	0	1	1	1	0	A	A	0	A	0	0	0	1	0	1	1	0	0	1	0	0	0	0
1999	0	2	2	2	A	1	1	1	A	0	A	1	0	0	41.133585213	36.781153256	0	96.875	0	100	0	0	1	0	0	A	A	A	A	A	0	A	A	0	A	0	0	0	0	1	1	8	1	4	0	0	0	0	0
[truncated: 7,593 more rows]
[truncated: 66 more columns]
